# Supplementary material for: 1-(2-Pyrid­yl)-N,N′-dipyrimidin-2-ylmethane­diamine
Source: Acta Crystallogr Sect E Struct Rep Online. 2008 Oct 15;64(Pt 11):o2112. doi: 10.1107/S1600536808032583 (PMC2959642; doi:10.1107/S1600536808032583)
Supplement: Supplementary file 1 [file e-64-o2112-sup1.cif]

##############################################################################
###                                                                        ###
###        Electronic paper (Acta Crystallographica Section E)             ###
###                                                                        ###
##############################################################################
#                                                                            #
# This CIF contains the data in a paper accepted for publication in Acta     #
# Crystallographica Section E. It conforms to the requirements of Notes      #
# for Authors for Section E, and has been peer reviewed under the auspices   #
# of the IUCr Commission on Journals.                                        #
#                                                                            #
# Full details of the Crystallographic Information File format               #
# are given in the paper "The Crystallographic Information File (CIF):       #
# a New Standard Archive File for Crystallography" by S. R. Hall, F. H.      #
# Allen and I. D. Brown [Acta Cryst. (1991), A47, 655-685].                  #
#                                                                            #
# The current version of the core CIF dictionary is obtainable from          #
# ftp://ftp.iucr.org/pub/cif_core.dic. The current version number is 2.4.    #
#                                                                            #
# Software is freely available for graphical display of the structure(s) in  #
# this CIF.  For information consult the CIF home page http://www.iucr.org/  #
# cif/home.html                                                              #
#                                                                            #
# This file may be used for bona fide research purposes within the           #
# scientific community so long as proper attribution is given to the journal # 
# article from which it was obtained.                                        #
#                                                                            #
##############################################################################
                                             
data_I
_audit_creation_method     SHELXL-97
_chemical_name_systematic
;
1-(2-Pyridyl)-N,N'-dipyrimidin-2-ylmethanediamine
;
_chemical_name_common     ?
_chemical_formula_moiety     'C14 H13 N7'
_chemical_formula_sum     'C14 H13 N7'
_chemical_formula_iupac     'C14 H13 N7'
_chemical_formula_weight     279.31
_chemical_melting_point     ?
_symmetry_cell_setting     monoclinic
_symmetry_space_group_name_H-M     'P 21/n'
_symmetry_space_group_name_Hall     '-P 2yn'
loop_
    _symmetry_equiv_pos_as_xyz
    'x, y, z'
    '-x+1/2, y+1/2, -z+1/2'
    '-x, -y, -z'
    'x-1/2, -y-1/2, z-1/2'
_cell_length_a     9.5781(19)
_cell_length_b     9.3543(16)
_cell_length_c     15.975(4)
_cell_angle_alpha     90.00
_cell_angle_beta     97.521(17)
_cell_angle_gamma     90.00
_cell_volume     1419.0(5)
_cell_formula_units_Z     4
_cell_measurement_reflns_used     2000
_cell_measurement_theta_min     2.35
_cell_measurement_theta_max     26.77
_cell_measurement_temperature     296
_exptl_crystal_description     plate
_exptl_crystal_colour     colorless
_exptl_crystal_size_max     0.45
_exptl_crystal_size_mid     0.20
_exptl_crystal_size_min     0.05
_exptl_crystal_density_diffrn     1.307
_exptl_crystal_density_meas     ?
_exptl_crystal_density_method     'not measured'
_exptl_crystal_F_000     584
_exptl_absorpt_coefficient_mu     0.086
_exptl_absorpt_correction_type     numerical
_exptl_absorpt_process_details
                   'shape of crystal determined optically (Program? reference?)'
_exptl_absorpt_correction_T_min     0.970
_exptl_absorpt_correction_T_max     0.998
_exptl_special_details
;
;
_diffrn_ambient_temperature     296
_diffrn_radiation_type     MoK\a
_diffrn_radiation_wavelength     0.71073
_diffrn_radiation_source     'fine-focus sealed tube'
_diffrn_radiation_monochromator     graphite
_diffrn_measurement_device_type     'Stoe IPDS-II'
_diffrn_measurement_method     'rotation method'
_diffrn_detector_area_resol_mean     ?
_diffrn_reflns_number     12281
_diffrn_reflns_av_R_equivalents     0.0322
_diffrn_reflns_av_sigmaI/netI     0.0203
_diffrn_reflns_theta_min     2.35
_diffrn_reflns_theta_max     26.77
_diffrn_reflns_theta_full     26.77
_diffrn_measured_fraction_theta_max     0.993
_diffrn_measured_fraction_theta_full     0.993
_diffrn_reflns_limit_h_min     -12
_diffrn_reflns_limit_h_max     12
_diffrn_reflns_limit_k_min     -11
_diffrn_reflns_limit_k_max     11
_diffrn_reflns_limit_l_min     -20
_diffrn_reflns_limit_l_max     17
_diffrn_standards_number     0
_diffrn_standards_interval_count     ?
_diffrn_standards_interval_time     ?
_diffrn_standards_decay_%     ?
_refine_special_details
;
Refinement of <i>F</i>^2^ against ALL reflections. The weighted <i>R</i>-factor
<i>wR</i> and goodness of fit <i>S</i> are based on <i>F</i>^2^, conventional
<i>R</i>-factors <i>R</i> are based on <i>F</i>, with <i>F</i> set to zero for
negative <i>F</i>^2^. The threshold expression of <i>F</i>^2^ >
\s(<i>F</i>^2^) is used only for calculating <i>R</i>-factors(gt) <i>etc</i>.
and is not relevant to the choice of reflections for refinement.
<i>R</i>-factors based on <i>F</i>^2^ are statistically about twice as large
as those based on <i>F</i>, and <i>R</i>- factors based on ALL data will be
even larger.
;
_reflns_number_total     2997
_reflns_number_gt     2443
_reflns_threshold_expression     I>2\s(I)
_refine_ls_structure_factor_coef     Fsqd
_refine_ls_matrix_type     full
_refine_ls_R_factor_all     0.0726
_refine_ls_R_factor_gt     0.0576
_refine_ls_wR_factor_gt     0.1325
_refine_ls_wR_factor_ref     0.1404
_refine_ls_goodness_of_fit_ref     1.124
_refine_ls_restrained_S_all     1.124
_refine_ls_number_reflns     2997
_refine_ls_number_parameters     242
_refine_ls_number_restraints     0
_refine_ls_hydrogen_treatment     refall
_refine_ls_weighting_scheme     calc
_refine_ls_weighting_details
         'calc w=1/[\s^2^(Fo^2^)+(0.0555P)^2^+0.3988P] where P=(Fo^2^+2Fc^2^)/3'
_atom_sites_solution_hydrogens     geom
_atom_sites_solution_primary     direct
_atom_sites_solution_secondary     difmap
_refine_ls_shift/su_max     0.002
_refine_ls_shift/su_mean     0.000
_refine_diff_density_max     0.147
_refine_diff_density_min     -0.164
_refine_ls_extinction_method     none
_refine_ls_extinction_coef     ?
loop_
    _atom_type_symbol
    _atom_type_description
    _atom_type_scat_dispersion_real
    _atom_type_scat_dispersion_imag
    _atom_type_scat_source
    'C' 'C' 0.0033 0.0016
                         'International Tables Vol C Tables 4.2.6.8 and 6.1.1.4'
    'H' 'H' 0.0000 0.0000
                         'International Tables Vol C Tables 4.2.6.8 and 6.1.1.4'
    'N' 'N' 0.0061 0.0033
                         'International Tables Vol C Tables 4.2.6.8 and 6.1.1.4'
    'O' 'O' 0.0106 0.0060
                         'International Tables Vol C Tables 4.2.6.8 and 6.1.1.4'
_computing_data_collection     'X-AREA (Stoe & Cie, 2005)'
_computing_cell_refinement     'X-AREA (Stoe & Cie, 2005)'
_computing_data_reduction     'X-RED32 (Stoe & Cie, 2005)'
_computing_structure_solution     'SHELXS97 (Sheldrick, 2008)'
_computing_structure_refinement     'SHELXL97 (Sheldrick, 2008)'
_computing_molecular_graphics     'ORTEP-3 for Windows (Farrugia, 1997)'
_computing_publication_material     'WinGX (Farrugia, 1999)'
loop_
    _atom_site_type_symbol
    _atom_site_label
    _atom_site_fract_x
    _atom_site_fract_y
    _atom_site_fract_z
    _atom_site_U_iso_or_equiv
    _atom_site_adp_type
    _atom_site_calc_flag
    _atom_site_refinement_flags
    _atom_site_occupancy
    _atom_site_disorder_assembly
    _atom_site_disorder_group
    C C1 0.9822(4) 0.8397(4) 0.2536(3) 0.1170(12) Uani d . 1 . .
    H H1 1.065(4) 0.909(5) 0.265(3) 0.172(17) Uiso d . 1 . .
    C C2 0.9364(4) 0.7672(5) 0.3161(2) 0.1087(12) Uani d . 1 . .
    H H2 0.973(4) 0.786(4) 0.372(3) 0.149(14) Uiso d . 1 . .
    C C3 0.8303(4) 0.6738(5) 0.2982(2) 0.1054(12) Uani d . 1 . .
    H H3 0.783(4) 0.619(4) 0.328(3) 0.141(14) Uiso d . 1 . .
    C C4 0.7696(3) 0.6561(3) 0.21369(16) 0.0746(7) Uani d . 1 . .
    H H4 0.702(3) 0.604(3) 0.2000(16) 0.074(8) Uiso d . 1 . .
    C C5 0.82060(18) 0.7345(2) 0.15391(11) 0.0488(4) Uani d . 1 . .
    C C6 0.76338(17) 0.7253(2) 0.06118(11) 0.0458(4) Uani d . 1 . .
    H H6 0.7549(19) 0.821(2) 0.0380(12) 0.048(5) Uiso d . 1 . .
    C C7 0.87637(17) 0.6815(2) -0.06540(11) 0.0464(4) Uani d . 1 . .
    C C8 0.8208(3) 0.8159(3) -0.18238(15) 0.0816(8) Uani d . 1 . .
    H H8 0.753(3) 0.896(3) -0.2127(17) 0.098(8) Uiso d . 1 . .
    C C9 0.9149(3) 0.7437(3) -0.22277(16) 0.0859(8) Uani d . 1 . .
    H H9 0.928(3) 0.768(3) -0.2817(19) 0.106(9) Uiso d . 1 . .
    C C10 0.9855(3) 0.6351(3) -0.17964(14) 0.0745(7) Uani d . 1 . .
    H H10 1.054(3) 0.577(3) -0.2047(16) 0.086(7) Uiso d . 1 . .
    C C11 0.50462(17) 0.72192(19) 0.05133(10) 0.0441(4) Uani d . 1 . .
    C C12 0.3865(2) 0.9233(2) 0.07540(14) 0.0599(5) Uani d . 1 . .
    H H12 0.394(2) 1.026(3) 0.0921(14) 0.074(7) Uiso d . 1 . .
    C C13 0.2605(2) 0.8541(3) 0.05806(16) 0.0698(6) Uani d . 1 . .
    H H13 0.170(3) 0.897(3) 0.0602(16) 0.091(8) Uiso d . 1 . .
    C C14 0.2664(2) 0.7119(3) 0.03806(16) 0.0681(6) Uani d . 1 . .
    H H14 0.180(3) 0.652(3) 0.0280(15) 0.078(7) Uiso d . 1 . .
    N N1 0.9275(2) 0.8262(3) 0.17169(15) 0.0913(7) Uani d . 1 . .
    N N2 0.86343(15) 0.65215(18) 0.01597(9) 0.0504(4) Uani d . 1 . .
    H H2B 0.915(2) 0.583(2) 0.0422(13) 0.058(6) Uiso d . 1 . .
    N N3 0.7991(2) 0.7869(2) -0.10338(11) 0.0681(5) Uani d . 1 . .
    N N4 0.96897(16) 0.59970(18) -0.10065(10) 0.0565(4) Uani d . 1 . .
    N N5 0.62782(15) 0.65417(19) 0.04528(11) 0.0523(4) Uani d . 1 . .
    H H5B 0.623(2) 0.575(2) 0.0285(13) 0.055(6) Uiso d . 1 . .
    N N6 0.51088(15) 0.85980(16) 0.07449(10) 0.0505(4) Uani d . 1 . .
    N N7 0.38702(15) 0.64257(18) 0.03335(11) 0.0569(4) Uani d . 1 . .
loop_
    _atom_site_aniso_label
    _atom_site_aniso_U_11
    _atom_site_aniso_U_22
    _atom_site_aniso_U_33
    _atom_site_aniso_U_12
    _atom_site_aniso_U_13
    _atom_site_aniso_U_23
    C1 0.116(3) 0.121(3) 0.100(3) -0.013(2) -0.041(2) -0.015(2)
    C2 0.116(3) 0.145(3) 0.0593(18) 0.041(2) -0.0115(17) -0.023(2)
    C3 0.108(2) 0.148(3) 0.0659(18) 0.040(2) 0.0316(17) 0.026(2)
    C4 0.0699(15) 0.0954(18) 0.0600(14) 0.0035(14) 0.0142(11) 0.0109(12)
    C5 0.0422(9) 0.0545(10) 0.0499(10) 0.0134(8) 0.0070(7) -0.0050(8)
    C6 0.0405(8) 0.0518(10) 0.0466(9) 0.0107(7) 0.0112(7) -0.0019(8)
    C7 0.0407(8) 0.0538(10) 0.0455(9) 0.0083(7) 0.0090(7) -0.0013(7)
    C8 0.1015(18) 0.0871(17) 0.0587(13) 0.0359(15) 0.0206(12) 0.0189(12)
    C9 0.112(2) 0.0959(19) 0.0560(13) 0.0323(16) 0.0355(13) 0.0144(12)
    C10 0.0840(15) 0.0874(16) 0.0574(13) 0.0288(13) 0.0289(11) -0.0031(11)
    C11 0.0417(9) 0.0548(10) 0.0366(8) 0.0108(7) 0.0072(6) -0.0032(7)
    C12 0.0564(11) 0.0512(11) 0.0751(14) 0.0147(9) 0.0204(10) -0.0017(10)
    C13 0.0472(11) 0.0715(14) 0.0916(16) 0.0217(10) 0.0126(10) -0.0089(12)
    C14 0.0410(10) 0.0758(15) 0.0865(16) 0.0063(10) 0.0041(9) -0.0215(12)
    N1 0.0819(14) 0.0997(16) 0.0858(15) -0.0169(13) -0.0136(11) 0.0007(12)
    N2 0.0471(8) 0.0599(10) 0.0458(8) 0.0211(7) 0.0127(6) 0.0045(7)
    N3 0.0792(12) 0.0745(12) 0.0535(10) 0.0336(10) 0.0197(8) 0.0095(8)
    N4 0.0549(9) 0.0641(10) 0.0533(9) 0.0174(8) 0.0173(7) -0.0023(7)
    N5 0.0394(8) 0.0528(10) 0.0648(10) 0.0093(7) 0.0066(6) -0.0165(8)
    N6 0.0480(8) 0.0486(8) 0.0575(9) 0.0088(7) 0.0162(7) -0.0010(7)
    N7 0.0406(8) 0.0603(10) 0.0690(11) 0.0080(7) 0.0041(7) -0.0189(8)
_geom_special_details
;
All e.s.d.'s (except the e.s.d. in the dihedral angle between two l.s. planes)
are estimated using the full covariance matrix. The cell e.s.d.'s are taken
into account individually in the estimation of e.s.d.'s in distances, angles
and torsion angles; correlations between e.s.d.'s in cell parameters are only
used when they are defined by crystal symmetry. An approximate (isotropic)
treatment of cell e.s.d.'s is used for estimating e.s.d.'s involving l.s.
planes.
;
loop_
    _geom_bond_atom_site_label_1
    _geom_bond_atom_site_label_2
    _geom_bond_site_symmetry_2
    _geom_bond_distance
    _geom_bond_publ_flag
    C1 C2 . 1.327(6) ?
    C1 N1 . 1.350(4) ?
    C1 H1 . 1.03(4) ?
    C2 C3 . 1.343(6) ?
    C2 H2 . 0.93(4) ?
    C3 C4 . 1.408(4) ?
    C3 H3 . 0.87(4) ?
    C4 C5 . 1.346(3) ?
    C4 H4 . 0.82(2) ?
    C5 N1 . 1.338(3) ?
    C5 C6 . 1.513(3) ?
    C6 N2 . 1.446(2) ?
    C6 N5 . 1.452(2) ?
    C6 H6 . 0.97(2) ?
    C7 N3 . 1.331(2) ?
    C7 N4 . 1.349(2) ?
    C7 N2 . 1.350(2) ?
    C8 N3 . 1.334(3) ?
    C8 C9 . 1.355(3) ?
    C8 H8 . 1.07(3) ?
    C9 C10 . 1.357(4) ?
    C9 H9 . 0.99(3) ?
    C10 N4 . 1.334(3) ?
    C10 H10 . 0.98(3) ?
    C11 N6 . 1.341(2) ?
    C11 N7 . 1.348(2) ?
    C11 N5 . 1.354(2) ?
    C12 N6 . 1.333(2) ?
    C12 C13 . 1.366(3) ?
    C12 H12 . 1.00(2) ?
    C13 C14 . 1.371(3) ?
    C13 H13 . 0.96(3) ?
    C14 N7 . 1.335(2) ?
    C14 H14 . 1.00(2) ?
    N2 H2B . 0.89(2) ?
    N5 H5B . 0.79(2) ?
loop_
    _geom_angle_atom_site_label_1
    _geom_angle_atom_site_label_2
    _geom_angle_atom_site_label_3
    _geom_angle_site_symmetry_1
    _geom_angle_site_symmetry_3
    _geom_angle
    _geom_angle_publ_flag
    C2 C1 N1 . . 123.8(4) ?
    C2 C1 H1 . . 121(2) ?
    N1 C1 H1 . . 115(2) ?
    C1 C2 C3 . . 119.2(3) ?
    C1 C2 H2 . . 120(3) ?
    C3 C2 H2 . . 120(2) ?
    C2 C3 C4 . . 119.1(3) ?
    C2 C3 H3 . . 135(3) ?
    C4 C3 H3 . . 106(3) ?
    C5 C4 C3 . . 118.3(3) ?
    C5 C4 H4 . . 118.9(18) ?
    C3 C4 H4 . . 122.7(18) ?
    N1 C5 C4 . . 122.5(2) ?
    N1 C5 C6 . . 114.40(18) ?
    C4 C5 C6 . . 123.1(2) ?
    N2 C6 N5 . . 109.37(15) ?
    N2 C6 C5 . . 109.70(14) ?
    N5 C6 C5 . . 113.47(15) ?
    N2 C6 H6 . . 105.9(11) ?
    N5 C6 H6 . . 109.2(11) ?
    C5 C6 H6 . . 108.9(11) ?
    N3 C7 N4 . . 125.93(16) ?
    N3 C7 N2 . . 118.29(15) ?
    N4 C7 N2 . . 115.78(16) ?
    N3 C8 C9 . . 123.0(2) ?
    N3 C8 H8 . . 114.3(15) ?
    C9 C8 H8 . . 122.5(15) ?
    C8 C9 C10 . . 116.7(2) ?
    C8 C9 H9 . . 120.8(17) ?
    C10 C9 H9 . . 122.4(17) ?
    N4 C10 C9 . . 123.6(2) ?
    N4 C10 H10 . . 114.7(15) ?
    C9 C10 H10 . . 121.8(15) ?
    N6 C11 N7 . . 126.46(15) ?
    N6 C11 N5 . . 117.52(16) ?
    N7 C11 N5 . . 116.02(16) ?
    N6 C12 C13 . . 123.62(19) ?
    N6 C12 H12 . . 113.6(13) ?
    C13 C12 H12 . . 122.7(13) ?
    C12 C13 C14 . . 116.41(18) ?
    C12 C13 H13 . . 124.8(16) ?
    C14 C13 H13 . . 118.7(16) ?
    N7 C14 C13 . . 123.1(2) ?
    N7 C14 H14 . . 115.2(14) ?
    C13 C14 H14 . . 121.6(14) ?
    C5 N1 C1 . . 117.0(3) ?
    C7 N2 C6 . . 122.37(15) ?
    C7 N2 H2B . . 119.2(13) ?
    C6 N2 H2B . . 118.4(13) ?
    C7 N3 C8 . . 115.86(17) ?
    C10 N4 C7 . . 114.85(17) ?
    C11 N5 C6 . . 122.74(16) ?
    C11 N5 H5B . . 117.0(15) ?
    C6 N5 H5B . . 120.0(15) ?
    C12 N6 C11 . . 115.09(17) ?
    C14 N7 C11 . . 115.17(17) ?
loop_
    _geom_torsion_atom_site_label_1
    _geom_torsion_atom_site_label_2
    _geom_torsion_atom_site_label_3
    _geom_torsion_atom_site_label_4
    _geom_torsion_site_symmetry_1
    _geom_torsion_site_symmetry_2
    _geom_torsion_site_symmetry_3
    _geom_torsion_site_symmetry_4
    _geom_torsion
    _geom_torsion_publ_flag
    N1 C1 C2 C3 . . . . 0.4(6) ?
    C1 C2 C3 C4 . . . . -0.5(5) ?
    C2 C3 C4 C5 . . . . -0.3(5) ?
    C3 C4 C5 N1 . . . . 1.1(4) ?
    C3 C4 C5 C6 . . . . -179.6(2) ?
    N1 C5 C6 N2 . . . . 71.8(2) ?
    C4 C5 C6 N2 . . . . -107.6(2) ?
    N1 C5 C6 N5 . . . . -165.58(18) ?
    C4 C5 C6 N5 . . . . 15.0(3) ?
    N3 C8 C9 C10 . . . . 1.8(5) ?
    C8 C9 C10 N4 . . . . -1.6(5) ?
    N6 C12 C13 C14 . . . . -0.7(4) ?
    C12 C13 C14 N7 . . . . -1.5(4) ?
    C4 C5 N1 C1 . . . . -1.1(4) ?
    C6 C5 N1 C1 . . . . 179.5(3) ?
    C2 C1 N1 C5 . . . . 0.4(5) ?
    N3 C7 N2 C6 . . . . 3.6(3) ?
    N4 C7 N2 C6 . . . . -176.73(17) ?
    N5 C6 N2 C7 . . . . 85.7(2) ?
    C5 C6 N2 C7 . . . . -149.27(18) ?
    N4 C7 N3 C8 . . . . -2.7(3) ?
    N2 C7 N3 C8 . . . . 176.9(2) ?
    C9 C8 N3 C7 . . . . 0.2(4) ?
    C9 C10 N4 C7 . . . . -0.6(4) ?
    N3 C7 N4 C10 . . . . 2.9(3) ?
    N2 C7 N4 C10 . . . . -176.74(19) ?
    N6 C11 N5 C6 . . . . -1.2(3) ?
    N7 C11 N5 C6 . . . . 178.94(16) ?
    N2 C6 N5 C11 . . . . -154.94(16) ?
    C5 C6 N5 C11 . . . . 82.2(2) ?
    C13 C12 N6 C11 . . . . 2.9(3) ?
    N7 C11 N6 C12 . . . . -3.3(3) ?
    N5 C11 N6 C12 . . . . 176.80(17) ?
    C13 C14 N7 C11 . . . . 1.2(3) ?
    N6 C11 N7 C14 . . . . 1.4(3) ?
    N5 C11 N7 C14 . . . . -178.76(18) ?
loop_
    _geom_hbond_atom_site_label_D
    _geom_hbond_atom_site_label_H
    _geom_hbond_atom_site_label_A
    _geom_hbond_site_symmetry_A
    _geom_hbond_distance_DH
    _geom_hbond_distance_HA
    _geom_hbond_distance_DA
    _geom_hbond_angle_DHA
    _geom_hbond_publ_flag
    N2 H2B N4 3_765 0.885(19) 2.181(19) 3.064(2) 175.3(19) yes
    N5 H5B N7 3_665 0.787(19) 2.259(19) 3.042(3) 174(2) yes
    C4 H4 N5 . 0.82(3) 2.53(3) 2.851(3) 105(2) yes
    C6 H6 N3 . 0.968(19) 2.373(19) 2.756(3) 102.9(13) yes
    C12 H12 N3 3_675 1.00(3) 2.57(2) 3.304(3) 130.4(15) yes
    C9 H9 Cg1 4_675 0.99(3) 2.62(3) 3.532(3) 154(3) yes
data_global
_journal_date_recd_electronic     2008-09-16
_journal_date_accepted     2008-10-08
_journal_name_full     'Acta Crystallographica, Section E'
_journal_year     2008
_journal_volume     64
_journal_issue     11
_journal_page_first     o2112
_journal_page_last     o2112
_journal_paper_category     QO
_journal_coeditor_code     BQ2098
_publ_contact_author_name     'Masoumeh Tabatabaee'
_publ_contact_author_address
;
department of textile enginieering, Islamic Azad University- Yazd Branch, Yazd,
Iran
;
_publ_contact_author_email     tabatabaee45m@yahoo.com
_publ_contact_author_fax     '+983518223313'
_publ_contact_author_phone     '+983518223313'
_publ_section_title
;
1-(2-Pyridyl)-<i>N</i>,<i>N</i>'-dipyrimidin-2-ylmethanediamine
;
loop_
    _publ_author_name
    _publ_author_footnote
    _publ_author_address
    'Tabatabaee, Masoumeh' .
;
Department of Textile Engineering
Islamic Azad University
Yazd Branch
Yazd
Iran
;
    'Hakimi, Fatemeh' .
;
Department of Chemistry, Islamic Azad University
Mashhad Branch, Mashhad, Iran
;
    'Roshani, Mina' .
;
Department of Chemistry, Islamic Azad University
Mashhad Branch, Mashhad, Iran
;
    'Mirjalili, Mohammad' .
;
Department of Textile Engineering
Islamic Azad University
Yazd Branch
Yazd
Iran
;
    'Kavasi, Hamid Reza' .
;
Department of Chemistry, Shahid Beheshti University, Tehran, Iran
;
_publ_section_synopsis     .
