# Supplementary material for: 1-(2-Pyrid­yl)-N,N′-dipyrimidin-2-ylmethane­diamine
Source: Acta Crystallogr Sect E Struct Rep Online. 2008 Oct 15;64(Pt 11):o2112. doi: 10.1107/S1600536808032583 (PMC2959642; doi:10.1107/S1600536808032583)
Supplement: Supplementary file 2 [file e-64-o2112-Isup2.hkl]

#
# h,k,l, Fc-squared, Fo-squared, sigma(Fo-squared) and status flag
#
data_I
_shelx_title ' KH103 TABATABAEI/YAZD AZAD/10.08.85'
_shelx_refln_list_code          4
_shelx_F_calc_maximum       64.20
_exptl_crystal_F_000       352.00
_reflns_d_resolution_high  0.7891
 
loop_
 _symmetry_equiv_pos_as_xyz
 'x, y, z'
 '-x+1/2, y+1/2, -z+1/2'
 '-x, -y, -z'
 'x-1/2, -y-1/2, z-1/2'
 
_cell_length_a     9.5781
_cell_length_b     9.3543
_cell_length_c    15.9749
_cell_angle_alpha  90.000
_cell_angle_beta   97.521
_cell_angle_gamma  90.000
 
_shelx_F_squared_multiplier     1.000
 
loop_
 _refln_index_h
 _refln_index_k
 _refln_index_l
 _refln_F_squared_calc
 _refln_F_squared_meas
 _refln_F_squared_sigma
 _refln_observed_status
   2   0   0       40.89       29.29      2.93 o
   4   0   0      325.38      251.96      6.63 o
   6   0   0        2.31        6.67      1.52 o
   8   0   0      827.65      841.28      3.13 o
  10   0   0        4.71        6.98      1.03 o
   1   1   0     1167.48     1064.01      9.25 o
   3   1   0      177.05      169.43      5.19 o
   4   1   0      149.45      183.08      1.93 o
   5   1   0      192.04      204.95      1.89 o
   6   1   0      322.33      346.37      2.09 o
   7   1   0       26.02       28.22      1.25 o
   8   1   0      115.35      117.56      2.04 o
   9   1   0        7.48        9.34      0.90 o
  10   1   0       26.77       28.14      0.73 o
  11   1   0        3.31        3.43      0.90 o
   1   2   0     3436.05     3335.58     87.28 o
   2   2   0      859.48      893.77     13.41 o
   3   2   0        7.80       20.33      1.42 o
   4   2   0      407.10      478.89      3.38 o
   5   2   0      143.07      158.96      1.42 o
   6   2   0        0.03       -0.32      0.87 o
   7   2   0       88.46       87.77      1.03 o
   8   2   0       57.16       54.01      0.90 o
   9   2   0      166.98      172.93      1.21 o
  10   2   0        0.88        3.36      0.81 o
  11   2   0        0.54        3.99      2.01 o
   1   3   0      162.94      148.08      1.76 o
   2   3   0      513.56      435.65      3.25 o
   3   3   0       12.32        8.93      1.73 o
   4   3   0      321.57      324.89      4.48 o
   5   3   0      252.77      298.19      1.52 o
   6   3   0      118.47      131.22      1.23 o
   7   3   0       76.91       69.70      1.16 o
   8   3   0       57.03       61.65      1.44 o
   9   3   0        4.37        5.39      1.27 o
  10   3   0       14.57       10.70      0.86 o
  11   3   0        4.33        5.93      0.78 o
   1   4   0        0.08       -0.97      0.99 o
   2   4   0      572.56      570.31      2.11 o
   3   4   0      183.77      164.96      1.55 o
   4   4   0       79.14      101.95      1.36 o
   5   4   0      264.13      248.32      1.43 o
   6   4   0       73.16       74.12      1.19 o
   7   4   0      107.39      102.35      1.65 o
   8   4   0      227.03      222.98      2.08 o
   9   4   0       47.65       49.76      1.17 o
  10   4   0        1.30        1.40      0.79 o
  11   4   0        1.34        2.66      0.90 o
   1   5   0      936.16      918.26      2.36 o
   2   5   0       18.11       18.28      0.98 o
   3   5   0      329.49      317.50      2.01 o
   4   5   0        0.01       -1.27      1.29 o
   5   5   0      330.28      324.26      4.60 o
   6   5   0       38.68       39.39      0.95 o
   7   5   0        2.68        4.91      1.15 o
   8   5   0        8.60       11.63      1.30 o
   9   5   0        0.13       -1.18      1.18 o
  10   5   0        4.25        1.99      0.77 o
   0   6   0      305.69      345.70      2.18 o
   1   6   0      111.23      110.51      1.17 o
   2   6   0        8.85        8.98      0.93 o
   3   6   0       99.94      101.36      1.36 o
   4   6   0       87.49       89.04      1.40 o
   5   6   0       33.39       29.71      1.46 o
   6   6   0       11.22       13.22      2.89 o
   7   6   0       26.13       26.47      2.84 o
   8   6   0       92.31       84.39      1.19 o
   9   6   0        1.89        6.54      0.98 o
  10   6   0        1.05        0.81      1.18 o
   1   7   0        8.35       10.97      0.98 o
   2   7   0        2.03        3.64      1.02 o
   3   7   0      122.94      111.93      1.59 o
   4   7   0        0.23        2.92      1.21 o
   5   7   0      461.86      472.17      5.93 o
   6   7   0       19.45       24.54      1.20 o
   7   7   0        3.48        5.08      0.96 o
   8   7   0        0.20        2.01      0.92 o
   9   7   0        1.70       -0.58      1.02 o
   0   8   0       23.77       25.00      1.55 o
   1   8   0       18.01       17.84      0.96 o
   2   8   0       16.24       14.96      0.94 o
   3   8   0       54.05       50.12      2.07 o
   4   8   0       56.38       61.17      2.64 o
   5   8   0        8.24        9.54      1.13 o
   6   8   0        9.48        7.55      2.07 o
   7   8   0       10.58       10.71      0.93 o
   8   8   0        1.42        5.15      1.09 o
   1   9   0        0.09        1.40      0.88 o
   2   9   0        4.06        5.52      1.20 o
   3   9   0        0.86       -1.13      1.13 o
   4   9   0        7.60       12.19      0.94 o
   5   9   0        0.16        0.78      1.17 o
   6   9   0        0.01        3.38      0.99 o
   7   9   0        1.07        3.88      0.83 o
   0  10   0       49.84       47.82      1.66 o
   1  10   0        1.33        2.15      0.92 o
   2  10   0        0.53        2.09      0.95 o
   3  10   0       20.04       24.73      1.21 o
   4  10   0        8.93        9.59      2.45 o
   5  10   0        4.03        6.95      1.97 o
   6  10   0        0.00       -0.35      0.94 o
   1  11   0        1.73        2.69      1.04 o
   2  11   0        3.78        7.29      1.31 o
   3  11   0        0.00        2.73      2.06 o
   4  11   0        0.95        2.49      1.20 o
 -11   0   1        1.30        0.51      1.19 o
  -9   0   1      175.98      185.44      3.09 o
  -7   0   1      232.64      241.38      1.74 o
  -5   0   1       52.81       72.85      1.56 o
  -3   0   1      513.30      481.91      5.03 o
  -1   0   1     1198.94     1365.43      5.86 o
   1   0   1       18.45        4.53      3.12 o
   3   0   1     1035.67     1088.06      4.68 o
   5   0   1      327.44      356.78      2.88 o
   7   0   1       17.24       20.14      1.53 o
   9   0   1      228.71      201.28      6.54 o
  11   0   1       27.89       31.81      2.79 o
 -12   1   1        8.84       11.83      2.18 o
 -11   1   1       13.59       13.13      0.88 o
 -10   1   1        0.01        1.19      0.71 o
  -9   1   1        3.83        6.84      1.20 o
  -8   1   1       71.03       71.98      0.95 o
  -7   1   1        2.20        0.96      0.88 o
  -6   1   1        1.22        0.43      0.81 o
  -5   1   1      154.12      137.17      1.18 o
  -4   1   1       38.67       34.85      1.09 o
  -3   1   1      168.39      145.90      1.59 o
  -2   1   1      498.79      480.64      5.70 o
  -1   1   1     1509.01     1433.04      7.59 o
   0   1   1     1160.83     1090.65      6.12 o
   1   1   1     3813.12     3695.95     14.23 o
   2   1   1       36.70       27.87      1.86 o
   3   1   1      610.02      765.88      4.13 o
   4   1   1     1725.53     1830.60     17.71 o
   5   1   1      108.04      125.19      2.55 o
   6   1   1       12.12       16.76      1.47 o
   7   1   1      349.98      338.56      1.52 o
   8   1   1       20.32       24.07      1.08 o
   9   1   1      172.01      168.62      2.92 o
  10   1   1       16.95       15.06      0.81 o
  11   1   1        8.41       13.02      0.96 o
 -11   2   1        0.08       -0.68      0.68 o
 -10   2   1       29.71       28.49      1.27 o
  -9   2   1        7.67        8.43      0.78 o
  -8   2   1        4.92        5.82      0.78 o
  -7   2   1      131.87      132.67      1.88 o
  -6   2   1        0.99        3.90      1.04 o
  -5   2   1      103.55      112.48      1.43 o
  -4   2   1        2.87        5.16      0.98 o
  -3   2   1     2761.63     2757.66     21.87 o
  -1   2   1      232.01      235.86      1.98 o
   0   2   1      444.64      412.34      2.58 o
   1   2   1       77.81       79.49      2.66 o
   3   2   1      967.49      963.33     12.93 o
   4   2   1      954.89      935.20      3.09 o
   5   2   1        0.59        4.47      1.02 o
   6   2   1        0.94        1.74      1.04 o
   7   2   1        1.81        2.88      1.30 o
   8   2   1       85.52       90.47      1.88 o
   9   2   1        0.01        0.21      0.81 o
  10   2   1       39.08       41.49      0.98 o
  11   2   1        3.35        2.57      0.69 o
 -11   3   1        0.88        1.71      0.84 o
 -10   3   1        2.25        0.07      1.26 o
  -9   3   1       36.01       39.20      0.85 o
  -8   3   1      359.51      350.31      1.35 o
  -7   3   1       17.95       13.85      0.90 o
  -6   3   1       48.43       42.54      1.42 o
  -5   3   1       15.95       19.03      0.92 o
  -4   3   1        8.78       22.16      1.17 o
  -3   3   1       30.11       31.44      1.34 o
  -2   3   1        0.05        6.50      1.26 o
  -1   3   1     2573.64     2592.56      4.71 o
   0   3   1     2693.73     2487.71     10.38 o
   1   3   1       27.15       25.32      1.18 o
   2   3   1       89.23       90.23      2.65 o
   3   3   1      369.70      338.04      2.23 o
   4   3   1     4121.35     4076.74      7.83 o
   5   3   1       97.47       86.78      1.28 o
   6   3   1        5.08        5.17      0.99 o
   7   3   1      123.92      107.21      2.26 o
   8   3   1      197.64      169.17      1.66 o
   9   3   1        2.98        5.39      0.81 o
  10   3   1        2.42        4.86      1.49 o
  11   3   1        2.36        4.50      0.74 o
 -11   4   1        0.00        0.22      1.05 o
 -10   4   1       33.40       39.13      1.77 o
  -9   4   1       14.39       15.23      1.60 o
  -8   4   1       79.71       72.04      1.26 o
  -7   4   1       79.23       86.51      1.10 o
  -6   4   1       55.85       56.81      1.99 o
  -5   4   1        0.75        4.96      1.09 o
  -4   4   1        0.09        2.07      1.03 o
  -3   4   1      410.67      385.45      2.04 o
  -2   4   1      425.37      412.72      2.88 o
  -1   4   1       25.68       33.53      1.06 o
   0   4   1      400.63      434.83      4.20 o
   1   4   1        9.68        5.63      0.89 o
   2   4   1     1564.07     1397.48      4.45 o
   3   4   1      267.20      259.49      3.50 o
   4   4   1       13.94       13.08      1.17 o
   5   4   1       35.28       30.75      2.00 o
   6   4   1      241.89      230.37      1.32 o
   7   4   1        0.42        3.37      0.97 o
   8   4   1       16.41       16.07      0.81 o
   9   4   1       63.88       63.73      1.01 o
  10   4   1       25.15       23.29      0.92 o
  11   4   1        0.40        2.72      0.76 o
 -10   5   1        0.01        1.20      0.89 o
  -9   5   1       21.70       23.75      1.35 o
  -8   5   1      109.68      103.28      1.14 o
  -7   5   1       62.88       59.71      1.39 o
  -6   5   1      150.02      134.83      5.31 o
  -5   5   1      311.09      293.42      5.45 o
  -4   5   1      232.44      234.55      3.20 o
  -3   5   1      476.21      433.33      3.78 o
  -2   5   1      186.38      179.08      2.35 o
  -1   5   1        0.01        6.84      2.21 o
   0   5   1      152.03      189.01      1.73 o
   1   5   1        0.58        0.24      0.87 o
   2   5   1        2.03        3.10      1.04 o
   3   5   1      332.26      368.23      5.39 o
   4   5   1      110.62      104.29      1.89 o
   5   5   1       65.49       62.62      1.25 o
   6   5   1       10.09       12.89      1.40 o
   7   5   1       50.93       50.53      1.80 o
   8   5   1      121.57      108.27      1.78 o
   9   5   1       14.43       13.16      2.37 o
  10   5   1        2.10        5.79      1.33 o
 -10   6   1        5.60        8.99      1.83 o
  -9   6   1        0.16        2.32      0.82 o
  -8   6   1       44.04       38.24      1.13 o
  -7   6   1       24.92       24.63      1.33 o
  -6   6   1       48.93       51.16      1.07 o
  -5   6   1      186.18      169.80      2.98 o
  -4   6   1       90.26       86.05      1.30 o
  -3   6   1      150.89      136.73      1.38 o
  -2   6   1       40.02       35.42      1.05 o
  -1   6   1       14.96       15.48      0.90 o
   0   6   1      224.40      240.70      1.37 o
   1   6   1       10.50        9.65      0.94 o
   2   6   1       33.42       33.27      1.07 o
   3   6   1        8.45       13.21      0.94 o
   4   6   1      246.48      227.88      1.96 o
   5   6   1        1.39        1.54      1.17 o
   6   6   1       52.29       51.08      0.94 o
   7   6   1        1.84        4.62      0.94 o
   8   6   1       33.84       33.21      2.15 o
   9   6   1        1.64        0.83      1.21 o
  10   6   1        0.18        1.96      1.12 o
  -9   7   1        1.63        1.07      1.66 o
  -8   7   1        1.70        3.33      0.85 o
  -7   7   1       48.87       42.32      2.43 o
  -6   7   1       24.89       23.87      1.43 o
  -5   7   1      120.42      124.43      3.62 o
  -4   7   1      986.43      946.49     12.76 o
  -3   7   1      253.76      245.86      4.66 o
  -2   7   1        1.81        2.67      0.92 o
  -1   7   1      115.83      110.13      1.34 o
   0   7   1        0.45        1.89      0.82 o
   1   7   1       11.49        8.68      0.93 o
   2   7   1        4.09        4.15      0.89 o
   3   7   1        6.34        5.37      1.14 o
   4   7   1      388.52      355.77      4.26 o
   5   7   1       96.79       92.93      1.79 o
   6   7   1        5.53        7.89      1.14 o
   7   7   1       11.25       11.89      2.30 o
   8   7   1        0.27        3.08      0.87 o
   9   7   1        1.76        6.33      1.48 o
  -8   8   1        0.08       -0.22      2.54 o
  -7   8   1        2.53        1.54      1.41 o
  -6   8   1       48.67       41.93      1.39 o
  -5   8   1       31.00       26.72      1.08 o
  -4   8   1       49.11       52.06      1.42 o
  -3   8   1        1.82        3.66      2.47 o
  -2   8   1       13.47       12.83      1.02 o
  -1   8   1       65.57       62.86      1.10 o
   0   8   1       13.86       15.13      1.07 o
   1   8   1        0.37       -0.09      0.91 o
   2   8   1        2.18        3.21      0.95 o
   3   8   1        3.50       22.47      8.45 o
   4   8   1       44.04       46.12      2.36 o
   5   8   1        4.37        4.83      1.20 o
   6   8   1       12.68       17.45      1.10 o
   7   8   1        0.08       -0.42      1.18 o
   8   8   1        0.03        1.83      0.87 o
  -7   9   1        0.00       -0.78      0.99 o
  -6   9   1        0.34       -1.48      1.48 o
  -5   9   1        2.14        1.96      1.18 o
  -4   9   1      148.90      133.01      1.19 o
  -3   9   1       21.64       24.59      1.17 o
  -2   9   1        0.40        0.63      0.98 o
  -1   9   1        0.00        2.65      1.05 o
   0   9   1       16.97       15.89      1.06 o
   1   9   1        2.40        3.93      0.94 o
   2   9   1        6.63       10.66      0.98 o
   3   9   1       35.16       37.45      1.32 o
   4   9   1       77.17       79.65      2.80 o
   5   9   1        5.34        8.88      1.12 o
   6   9   1        0.13        0.01      1.99 o
   7   9   1        3.71        4.32      1.67 o
  -6  10   1        1.27        4.03      1.03 o
  -5  10   1        2.42        6.00      1.86 o
  -4  10   1        1.30        2.57      2.59 o
  -3  10   1        3.03        1.63      1.18 o
  -2  10   1        1.05        0.82      0.97 o
  -1  10   1       55.03       52.53      1.42 o
   0  10   1       10.22       10.45      1.09 o
   1  10   1        1.78        1.12      1.01 o
   2  10   1       16.97       17.15      0.94 o
   3  10   1        2.43        4.81      1.16 o
   4  10   1        0.20       -1.05      1.41 o
   5  10   1        0.01        3.01      1.24 o
   6  10   1        2.33        3.14      0.94 o
  -4  11   1        1.22        3.38      1.02 o
  -3  11   1        0.00        1.30      1.41 o
  -2  11   1       13.79       15.20      1.22 o
  -1  11   1        1.21        2.43      1.07 o
   0  11   1        7.89        6.43      1.09 o
   1  11   1        0.25        0.76      1.20 o
   2  11   1        0.28        0.57      1.08 o
   3  11   1        0.91       -0.48      2.35 o
   4  11   1        2.32        1.86      1.20 o
 -12   0   2        0.27        1.85      1.22 o
 -10   0   2       12.10       16.30      2.55 o
  -8   0   2     2389.32     2294.30     21.69 o
  -6   0   2       51.47       40.21      1.34 o
  -4   0   2      327.20      284.22      1.94 o
  -2   0   2       70.27       52.71      1.97 o
   0   0   2     2734.49     3146.95     15.06 o
   2   0   2     2594.40     2690.48      7.50 o
   4   0   2      499.60      559.33      3.48 o
   6   0   2      143.62      144.29      1.90 o
   8   0   2      275.85      265.49      3.53 o
  10   0   2       14.92       17.60      1.45 o
 -12   1   2        1.18        1.60      0.75 o
 -11   1   2        1.33        3.23      0.94 o
 -10   1   2       51.98       43.74      1.90 o
  -9   1   2        0.95        0.10      0.85 o
  -8   1   2       12.53       12.70      0.78 o
  -7   1   2      141.61      140.63      1.17 o
  -6   1   2      552.90      556.96      4.53 o
  -5   1   2      186.01      223.45      1.78 o
  -4   1   2        4.60        3.14      0.91 o
  -3   1   2      841.60      912.69      3.59 o
  -2   1   2     1575.40     1603.97      6.95 o
  -1   1   2        5.27        6.16      1.52 o
   0   1   2      757.41      793.46      4.46 o
   1   1   2     1982.14     1719.53     12.03 o
   2   1   2        1.75        1.38      1.54 o
   3   1   2       27.81       27.97      1.32 o
   4   1   2      484.21      529.88      5.07 o
   5   1   2       74.07       67.82      1.16 o
   6   1   2       26.17       30.99      1.03 o
   7   1   2       39.02       41.79      1.32 o
   8   1   2      335.42      330.08      1.88 o
   9   1   2       13.37       15.64      0.92 o
  10   1   2       55.86       64.35      2.10 o
  11   1   2        4.36        4.13      1.27 o
 -11   2   2        0.32        1.80      0.71 o
 -10   2   2        0.45        0.15      0.78 o
  -9   2   2       52.79       51.95      1.00 o
  -8   2   2      228.67      224.06      1.50 o
  -7   2   2       86.79       83.35      0.98 o
  -6   2   2       81.26       88.41      1.00 o
  -5   2   2        8.60        9.80      0.98 o
  -4   2   2      361.32      423.82      4.19 o
  -3   2   2      293.20      296.83      2.04 o
  -2   2   2       14.29       18.62      1.34 o
  -1   2   2      165.12      191.34      1.93 o
   0   2   2        3.23        2.22      1.46 o
   1   2   2     2476.93     2230.62     14.77 o
   2   2   2     2267.00     2143.06     25.18 o
   3   2   2     1587.48     1429.03      4.21 o
   4   2   2      189.36      188.96      1.52 o
   5   2   2      474.92      525.80      6.32 o
   6   2   2       30.67       37.75      1.02 o
   7   2   2        0.30        2.51      1.32 o
   8   2   2      232.52      221.05      1.46 o
   9   2   2       41.71       41.67      1.09 o
  10   2   2        5.62        7.83      1.37 o
  11   2   2        8.08        8.20      0.94 o
 -11   3   2        2.35        1.09      1.16 o
 -10   3   2        0.16        0.27      0.78 o
  -9   3   2       13.32       10.11      0.93 o
  -8   3   2       26.84       25.69      0.79 o
  -7   3   2        5.58        7.08      0.81 o
  -6   3   2      172.81      160.65      1.40 o
  -5   3   2       37.87       42.62      0.90 o
  -4   3   2      150.76      164.20      1.44 o
  -3   3   2     2207.82     2247.89     11.13 o
  -2   3   2      437.22      385.20      2.46 o
  -1   3   2       29.56       40.51      1.15 o
   0   3   2       43.99       49.97      1.42 o
   1   3   2      809.38      788.77     14.94 o
   2   3   2     1168.34     1063.82     12.30 o
   3   3   2      237.90      205.81      2.09 o
   4   3   2     1196.07     1273.32      7.91 o
   5   3   2        1.35        0.60      1.52 o
   6   3   2        8.54        7.07      0.93 o
   7   3   2       14.45       18.60      1.02 o
   8   3   2        0.46        2.87      1.20 o
   9   3   2       21.92       22.66      0.96 o
  10   3   2       30.96       36.21      1.41 o
  11   3   2       12.16       12.02      0.95 o
 -11   4   2        0.01        1.08      0.95 o
 -10   4   2        0.17        0.81      0.73 o
  -9   4   2        0.14        0.98      0.74 o
  -8   4   2      181.10      147.27      1.28 o
  -7   4   2       47.81       45.83      1.45 o
  -6   4   2       42.77       37.43      1.12 o
  -5   4   2      279.18      293.33      2.87 o
  -4   4   2     1465.38     1397.89      8.35 o
  -3   4   2      179.94      190.71      1.28 o
  -2   4   2      150.44      154.92      2.08 o
  -1   4   2       51.55       42.34      1.04 o
   0   4   2      648.56      645.97      4.17 o
   1   4   2       47.69       39.42      1.08 o
   2   4   2       60.13       57.55      1.41 o
   3   4   2      134.26      138.74      2.02 o
   4   4   2      790.08      766.82      4.45 o
   5   4   2      566.08      518.06      3.44 o
   6   4   2       20.19       16.52      0.97 o
   7   4   2       21.52       20.70      0.87 o
   8   4   2       20.19       18.80      0.83 o
   9   4   2       83.17       75.62      1.74 o
  10   4   2        1.63        3.18      0.94 o
  11   4   2        1.57        2.95      1.01 o
 -10   5   2        5.14        8.07      0.92 o
  -9   5   2        5.94        9.97      2.52 o
  -8   5   2       15.64       13.48      0.92 o
  -7   5   2      169.30      162.21      1.22 o
  -6   5   2      377.71      343.15      3.92 o
  -5   5   2      278.42      275.42      2.96 o
  -4   5   2       34.40       37.33      2.74 o
  -3   5   2       59.43       59.59      1.75 o
  -2   5   2      131.54      130.01      1.15 o
  -1   5   2       96.57      109.82      1.56 o
   0   5   2      111.10      116.90      1.29 o
   1   5   2       33.44       36.21      0.93 o
   2   5   2        2.90        4.95      0.92 o
   3   5   2       44.98       40.92      1.10 o
   4   5   2        5.66        8.69      1.07 o
   5   5   2        2.24        1.54      2.31 o
   6   5   2        0.20        1.36      0.98 o
   7   5   2       91.01       91.17      2.52 o
   8   5   2        2.28        1.93      1.30 o
   9   5   2        1.36        2.20      1.29 o
  10   5   2        0.02        1.23      1.10 o
 -10   6   2        1.87        1.91      0.94 o
  -9   6   2        2.83        3.04      0.82 o
  -8   6   2       36.20       31.88      1.60 o
  -7   6   2       15.94       15.18      1.71 o
  -6   6   2       98.58      103.87      1.33 o
  -5   6   2       44.84       47.33      2.63 o
  -4   6   2      903.22      829.86     13.07 o
  -3   6   2        3.09        3.12      1.22 o
  -2   6   2       58.76       61.15      0.96 o
  -1   6   2        1.32        0.88      0.82 o
   0   6   2       47.50       50.04      1.22 o
   1   6   2       38.41       36.33      0.98 o
   2   6   2       58.51       54.71      0.98 o
   3   6   2      196.17      196.40      1.72 o
   4   6   2       12.26       12.40      0.95 o
   5   6   2        1.11        4.03      2.79 o
   6   6   2       30.92       28.22      2.46 o
   7   6   2       10.12       14.33      1.97 o
   8   6   2       10.70       17.90      2.94 o
   9   6   2        0.87        1.07      1.46 o
  10   6   2        0.80        2.97      2.13 o
  -9   7   2       14.10       14.80      2.15 o
  -8   7   2        0.63       -0.85      0.85 o
  -7   7   2       33.81       32.71      0.90 o
  -6   7   2       86.75       79.22      1.91 o
  -5   7   2      100.64      104.91      2.87 o
  -4   7   2      160.29      166.71      6.06 o
  -3   7   2       24.19       22.82      2.18 o
  -2   7   2       90.94       86.28      1.05 o
  -1   7   2       53.73       51.55      1.46 o
   0   7   2        1.94        3.68      0.88 o
   1   7   2       24.76       23.29      0.85 o
   2   7   2       53.97       59.38      1.12 o
   3   7   2       15.28       17.31      1.06 o
   4   7   2        1.15        2.55      1.12 o
   5   7   2       81.13       83.38      1.82 o
   6   7   2        8.64        7.56      0.89 o
   7   7   2        0.01        2.49      0.81 o
   8   7   2        0.00        2.48      1.85 o
   9   7   2        3.21        1.15      1.90 o
  -8   8   2        0.27        2.44      1.01 o
  -7   8   2        3.00        3.09      0.98 o
  -6   8   2       20.60       24.25      3.49 o
  -5   8   2        3.46        5.40      2.69 o
  -4   8   2      161.42      151.43      6.17 o
  -3   8   2      154.06      141.09      2.36 o
  -2   8   2       11.97       15.07      0.91 o
  -1   8   2       18.36       18.20      1.29 o
   0   8   2        1.64        2.08      0.85 o
   1   8   2       10.17       12.48      0.85 o
   2   8   2        5.15        7.93      0.88 o
   3   8   2       85.87       84.24      1.17 o
   4   8   2       29.54       33.08      1.04 o
   5   8   2       60.56       57.85      1.09 o
   6   8   2        1.39        1.88      1.34 o
   7   8   2       13.00       17.29      2.26 o
   8   8   2        0.00        2.43      3.95 o
  -7   9   2        5.03        5.43      2.59 o
  -6   9   2        7.76       10.72      1.38 o
  -5   9   2        0.01       -0.14      0.83 o
  -4   9   2       11.80       14.47      1.07 o
  -3   9   2        8.35        8.92      1.13 o
  -2   9   2        7.52       11.56      0.99 o
  -1   9   2       44.71       49.40      1.21 o
   0   9   2       68.35       63.42      1.45 o
   1   9   2        1.14        1.87      0.85 o
   2   9   2        0.52        1.03      0.98 o
   3   9   2       15.74       15.48      1.43 o
   4   9   2       10.77       13.63      2.58 o
   5   9   2        0.07        2.00      1.00 o
   6   9   2       11.81       10.59      0.99 o
   7   9   2        2.66        5.61      1.02 o
  -6  10   2        2.01       -0.79      1.34 o
  -5  10   2       23.56       19.49      2.31 o
  -4  10   2        4.22        4.49      1.16 o
  -3  10   2       46.81       43.40      1.29 o
  -2  10   2        6.28        8.07      1.91 o
  -1  10   2        8.66        9.07      1.04 o
   0  10   2        8.26        6.42      1.07 o
   1  10   2        8.43        8.92      0.97 o
   2  10   2        3.90        6.14      1.07 o
   3  10   2        6.08       10.61      2.56 o
   4  10   2       20.63       25.61      1.84 o
   5  10   2        0.15       -0.66      1.02 o
   6  10   2        3.94        6.62      0.95 o
  -4  11   2        0.40        2.90      1.54 o
  -3  11   2        5.29        6.66      2.18 o
  -2  11   2        0.05        0.02      1.16 o
  -1  11   2       35.13       36.49      1.41 o
   0  11   2       18.51       18.19      1.75 o
   1  11   2        0.03        1.01      1.06 o
   2  11   2        0.00        0.42      1.10 o
   3  11   2        0.17        1.60      1.03 o
   4  11   2        3.48        3.08      2.16 o
 -11   0   3        0.19       -1.13      1.18 o
  -9   0   3       50.50       44.21      2.15 o
  -7   0   3        2.74        2.78      1.40 o
  -5   0   3       75.46       74.37      1.32 o
  -3   0   3      160.73      146.42      1.71 o
  -1   0   3       34.68       30.70      2.09 o
   3   0   3        9.52       11.36      1.58 o
   5   0   3      511.69      477.51      2.69 o
   7   0   3       66.97       77.06      1.71 o
   9   0   3       54.13       53.42      1.39 o
  11   0   3       28.26       25.79      1.59 o
 -12   1   3        3.56        1.64      0.76 o
 -11   1   3        2.79        4.08      0.73 o
 -10   1   3       11.94       13.60      1.13 o
  -9   1   3       37.45       39.54      1.88 o
  -8   1   3        3.90        4.88      0.72 o
  -7   1   3      272.33      291.04      2.25 o
  -6   1   3       21.84       26.35      0.99 o
  -5   1   3     1277.66     1334.05      4.06 o
  -4   1   3     1180.00     1306.47      6.15 o
  -3   1   3      287.65      279.68      1.36 o
  -2   1   3      109.55      106.66      1.38 o
   0   1   3      936.99      961.56      7.40 o
   1   1   3     1855.13     2000.91      6.14 o
   2   1   3     1288.26     1217.24      5.29 o
   3   1   3      670.27      596.32      3.78 o
   4   1   3     1147.98     1159.94      8.38 o
   5   1   3        0.42       -0.83      1.50 o
   6   1   3        8.61        9.33      0.98 o
   7   1   3       57.66       58.42      1.07 o
   8   1   3       14.54       13.26      0.94 o
   9   1   3      340.88      343.69      5.45 o
  10   1   3        8.59        7.79      0.92 o
  11   1   3        0.09        0.37      1.20 o
 -11   2   3       13.20       14.90      0.80 o
 -10   2   3        1.14        0.73      0.96 o
  -9   2   3        9.17       12.85      0.97 o
  -8   2   3       18.06       17.15      1.24 o
  -7   2   3       10.98       14.04      0.97 o
  -6   2   3      152.89      163.49      2.51 o
  -5   2   3      333.19      340.85      2.76 o
  -4   2   3      961.51      982.66      4.76 o
  -3   2   3       78.53       89.48      1.18 o
  -2   2   3     1856.81     1826.58     14.34 o
  -1   2   3      158.80      143.93      1.50 o
   0   2   3      466.81      494.95      5.36 o
   1   2   3      440.31      420.84      3.12 o
   2   2   3      994.50     1067.87      8.94 o
   3   2   3      775.38      750.81      3.31 o
   4   2   3      237.86      267.22      2.33 o
   5   2   3      165.12      179.22      2.79 o
   6   2   3       63.09       64.64      1.19 o
   7   2   3        7.83       13.38      3.26 o
   8   2   3        0.00       -0.90      0.90 o
   9   2   3        0.06       -0.36      1.27 o
  10   2   3        3.14        7.61      1.01 o
  11   2   3        9.19        9.92      2.33 o
 -11   3   3        0.06        1.99      1.27 o
 -10   3   3        1.71        2.26      0.77 o
  -9   3   3       56.60       52.66      1.41 o
  -8   3   3       38.03       34.35      0.84 o
  -7   3   3       18.95       14.36      0.83 o
  -6   3   3       56.31       47.66      1.19 o
  -5   3   3        1.03        0.16      1.38 o
  -4   3   3     2405.43     2483.02     18.39 o
  -3   3   3      215.77      229.31      1.41 o
  -2   3   3       53.58       60.94      1.08 o
  -1   3   3      326.75      375.33      1.72 o
   1   3   3     1516.93     1511.18      9.45 o
   2   3   3      160.40      115.96      3.37 o
   3   3   3       71.47       97.70      2.54 o
   4   3   3      815.64      803.76      4.03 o
   5   3   3      251.74      281.57      2.66 o
   6   3   3       41.48       42.33      1.30 o
   7   3   3       12.93       10.79      0.95 o
   8   3   3       17.47       14.43      1.59 o
   9   3   3        3.00        4.25      0.81 o
  10   3   3        4.96        3.16      0.99 o
  11   3   3       12.29        9.16      0.77 o
 -11   4   3        1.33        1.87      0.87 o
 -10   4   3       10.45       12.88      1.06 o
  -9   4   3       11.42        8.32      1.25 o
  -8   4   3        0.52       -0.19      0.77 o
  -7   4   3       12.31       14.69      1.46 o
  -6   4   3        3.43        5.97      0.85 o
  -5   4   3      384.68      392.15      3.48 o
  -4   4   3        3.62        3.26      0.95 o
  -3   4   3      300.27      280.27      2.53 o
  -2   4   3      967.56      936.97      9.92 o
  -1   4   3       12.57       15.55      0.79 o
   0   4   3      873.15      943.03      3.76 o
   1   4   3     1068.33     1129.02     15.42 o
   2   4   3      262.07      270.70      2.51 o
   3   4   3      185.30      179.08      2.72 o
   4   4   3        8.50        5.06      1.14 o
   5   4   3        0.75        2.71      1.17 o
   6   4   3        4.22        5.71      2.51 o
   7   4   3       11.26        8.79      0.97 o
   8   4   3       11.55       12.17      1.25 o
   9   4   3       42.25       39.23      0.90 o
  10   4   3        0.06       -0.03      1.04 o
 -10   5   3        5.80        5.11      0.88 o
  -9   5   3       15.20       13.45      0.97 o
  -8   5   3       49.37       44.38      1.00 o
  -7   5   3        0.89        6.97      5.00 o
  -6   5   3       78.54       77.40      1.16 o
  -5   5   3      278.73      271.42      4.77 o
  -4   5   3       44.61       37.45      1.85 o
  -3   5   3        4.97        8.17      0.93 o
  -2   5   3       14.20       18.47      0.98 o
  -1   5   3      291.73      308.97      2.09 o
   0   5   3      732.26      805.61      4.62 o
   1   5   3      635.33      666.05      4.83 o
   2   5   3       20.12       30.06      1.42 o
   3   5   3       10.78       13.95      1.16 o
   4   5   3       16.77       12.14      1.09 o
   5   5   3      135.11      134.90      1.63 o
   6   5   3       61.53       61.02      1.40 o
   7   5   3       36.53       34.41      1.02 o
   8   5   3        0.07        0.18      0.92 o
   9   5   3       30.60       29.40      1.26 o
  10   5   3        1.09        1.77      0.85 o
 -10   6   3        8.27        5.61      1.66 o
  -9   6   3        8.60        8.12      1.55 o
  -8   6   3        0.01        0.19      0.99 o
  -7   6   3        0.03        3.62      2.39 o
  -6   6   3       88.52       85.58      3.26 o
  -5   6   3       64.27       62.59      1.75 o
  -4   6   3      660.03      636.15     11.19 o
  -3   6   3      123.46      119.52      2.80 o
  -2   6   3       32.21       29.93      1.01 o
  -1   6   3       25.12       24.51      0.92 o
   0   6   3      379.21      411.25      3.83 o
   1   6   3       81.35       81.27      1.00 o
   2   6   3        4.06        7.56      0.88 o
   3   6   3       17.01       11.81      0.98 o
   4   6   3      596.82      604.19      8.11 o
   5   6   3        0.17        3.08      1.01 o
   6   6   3       10.13        9.61      1.20 o
   7   6   3       26.91       28.58      1.05 o
   8   6   3       18.89       21.40      1.04 o
   9   6   3        1.50        1.55      2.40 o
  -9   7   3        5.71        7.28      0.99 o
  -8   7   3       38.20       39.37      1.10 o
  -7   7   3        1.88        2.03      1.16 o
  -6   7   3       37.14       38.34      1.22 o
  -5   7   3        2.59        4.20      0.91 o
  -4   7   3      951.43      920.45      6.93 o
  -3   7   3      114.91      109.98      2.40 o
  -2   7   3        0.01       -0.21      0.82 o
  -1   7   3        3.70        2.39      0.96 o
   0   7   3        3.36        2.16      0.88 o
   1   7   3       20.68       21.27      0.85 o
   2   7   3       14.05       12.74      0.90 o
   3   7   3       26.83       25.34      0.91 o
   4   7   3       68.79       67.93      2.55 o
   5   7   3       54.02       55.73      1.14 o
   6   7   3        6.41        6.46      0.94 o
   7   7   3        0.01        0.67      2.55 o
   8   7   3        6.46        6.62      2.58 o
   9   7   3        5.04        7.76      0.92 o
  -8   8   3        0.85        2.25      1.18 o
  -7   8   3        3.64        4.46      1.00 o
  -6   8   3        1.83        2.49      0.89 o
  -5   8   3        0.04        2.28      1.16 o
  -4   8   3      133.33      125.70      4.49 o
  -3   8   3       49.42       52.12      3.95 o
  -2   8   3      214.42      223.79      4.22 o
  -1   8   3       80.95       73.04      1.12 o
   0   8   3       32.64       28.82      0.91 o
   1   8   3        3.72        3.49      0.84 o
   2   8   3        3.18        4.06      0.94 o
   3   8   3       14.73       15.29      0.87 o
   4   8   3      212.90      212.69      3.19 o
   5   8   3        0.24       -1.03      1.25 o
   6   8   3       11.64       10.66      1.04 o
   7   8   3        4.47        8.18      4.54 o
   8   8   3       14.13       15.78      4.09 o
  -7   9   3        0.28       -1.05      1.64 o
  -6   9   3        1.87        2.30      0.91 o
  -5   9   3        6.96        6.76      1.51 o
  -4   9   3      136.00      129.55      3.91 o
  -3   9   3       14.52       16.07      0.98 o
  -2   9   3       51.61       45.79      1.13 o
  -1   9   3        0.59        2.08      1.04 o
   0   9   3       21.70       24.92      0.79 o
   1   9   3        0.73        1.88      0.79 o
   2   9   3        9.51        9.05      0.90 o
   3   9   3       11.87       12.49      0.88 o
   4   9   3       20.58       20.02      1.09 o
   5   9   3        3.31        3.63      1.04 o
   6   9   3        6.46        8.01      1.88 o
   7   9   3        5.18       11.22      1.47 o
  -6  10   3        9.76       10.69      1.22 o
  -5  10   3       11.38       15.55      1.47 o
  -4  10   3        2.54        3.69      1.02 o
  -3  10   3       10.79       10.27      1.02 o
  -2  10   3       22.59       20.68      1.45 o
  -1  10   3       15.09       15.07      0.96 o
   0  10   3       61.09       55.51      1.39 o
   1  10   3        0.16        0.21      0.85 o
   2  10   3        1.04        0.14      0.93 o
   3  10   3       12.80       11.63      0.88 o
   4  10   3        0.53        0.84      0.96 o
   5  10   3        0.01        0.24      1.15 o
  -4  11   3        0.00        2.96      3.29 o
  -3  11   3        1.19        4.51      1.47 o
  -2  11   3       13.46       11.31      1.22 o
  -1  11   3        0.17        2.56      1.08 o
   0  11   3        0.00        2.68      1.02 o
   1  11   3        1.69        0.65      1.25 o
   2  11   3       13.65       14.22      1.12 o
   3  11   3        0.09        3.18      1.01 o
 -12   0   4        9.84        8.51      0.97 o
 -10   0   4       11.96       13.57      1.14 o
  -8   0   4      707.64      733.62      7.35 o
  -6   0   4      132.05      131.09      1.43 o
  -4   0   4      163.57      169.86      1.40 o
  -2   0   4      743.57      807.11      4.17 o
   0   0   4     1558.24     1496.58      7.50 o
   2   0   4       10.95        5.92      2.12 o
   4   0   4      450.90      447.34      5.53 o
   6   0   4       74.08       57.97      2.30 o
   8   0   4       24.19       22.74      1.26 o
  10   0   4        1.12        1.50      1.46 o
 -12   1   4        0.82        1.83      1.82 o
 -11   1   4        1.40        2.07      0.77 o
 -10   1   4       16.58       18.13      1.21 o
  -9   1   4        9.11       12.09      0.75 o
  -8   1   4      288.70      282.14      2.43 o
  -7   1   4       13.19       13.91      0.81 o
  -6   1   4      103.79      103.36      0.99 o
  -5   1   4       59.71       65.99      1.02 o
  -4   1   4      999.72     1078.44      6.39 o
  -3   1   4      991.39      881.64      2.56 o
  -2   1   4      141.88      157.30      1.37 o
  -1   1   4     1919.88     1930.42     24.55 o
   1   1   4      201.41      215.73      2.21 o
   2   1   4       12.07       21.17      1.62 o
   3   1   4      120.31      122.42      2.97 o
   4   1   4       90.30       99.52      1.75 o
   5   1   4       36.85       25.22      1.12 o
   6   1   4       91.72       92.54      1.17 o
   7   1   4       75.31       77.28      1.12 o
   8   1   4      424.26      394.84      4.92 o
   9   1   4       12.02       13.93      1.34 o
  10   1   4       17.91       16.24      1.74 o
  11   1   4        3.63        4.44      1.08 o
 -11   2   4        0.67        2.61      0.83 o
 -10   2   4        4.41        5.33      1.19 o
  -9   2   4        0.82        1.50      0.83 o
  -8   2   4      155.96      148.70      0.99 o
  -7   2   4       17.52       18.15      0.83 o
  -6   2   4      301.31      329.45      2.70 o
  -5   2   4        0.74        0.83      0.78 o
  -4   2   4       21.06       24.61      1.11 o
  -3   2   4      266.03      261.19      1.25 o
  -2   2   4      450.33      444.81      3.80 o
  -1   2   4      898.76      844.25      6.52 o
   0   2   4      375.95      400.80      2.56 o
   1   2   4       88.23       85.78      1.84 o
   2   2   4      106.15       94.06      1.78 o
   3   2   4      638.49      648.90     10.77 o
   4   2   4        1.05       -0.07      1.01 o
   5   2   4      479.79      472.49      4.38 o
   6   2   4        2.05        3.37      1.26 o
   7   2   4        1.90        1.90      1.48 o
   8   2   4       33.20       33.13      1.62 o
   9   2   4        5.34        5.83      1.00 o
  10   2   4        0.09        2.22      1.00 o
  11   2   4       22.21       21.86      1.71 o
 -11   3   4        8.42        9.91      1.02 o
 -10   3   4        0.68        1.64      1.18 o
  -9   3   4       33.79       36.96      1.34 o
  -8   3   4        1.35        0.66      0.86 o
  -7   3   4       12.32       17.15      0.82 o
  -6   3   4       43.87       44.88      0.97 o
  -5   3   4        0.41        1.79      0.93 o
  -4   3   4     2024.46     2131.62      3.46 o
  -3   3   4      594.10      571.07      3.87 o
  -2   3   4        0.12       -0.47      1.04 o
  -1   3   4      187.06      211.68      1.52 o
   0   3   4       23.06       24.74      1.11 o
   1   3   4       83.75       75.57      2.40 o
   2   3   4       13.69       16.30      1.40 o
   3   3   4      427.81      433.07      2.02 o
   4   3   4       41.75       42.21      1.06 o
   5   3   4        6.51        6.60      1.13 o
   6   3   4       25.82       22.23      0.98 o
   7   3   4       30.25       34.04      1.36 o
   8   3   4        0.79       -0.62      1.23 o
   9   3   4        9.16       10.27      0.93 o
  10   3   4       22.14       20.37      0.97 o
  11   3   4       23.02       26.23      1.61 o
 -11   4   4        5.58        9.33      0.80 o
 -10   4   4        4.15        5.13      0.95 o
  -9   4   4       16.11       14.74      1.78 o
  -8   4   4        4.21        1.37      0.76 o
  -7   4   4        2.86        4.07      1.04 o
  -6   4   4       30.70       32.41      1.08 o
  -5   4   4       19.18       23.30      1.02 o
  -4   4   4        5.81        9.13      1.00 o
  -3   4   4      465.29      480.73      5.70 o
  -2   4   4      456.96      457.11      3.45 o
  -1   4   4       26.53       21.08      0.97 o
   0   4   4      301.73      278.92      1.56 o
   1   4   4      526.75      500.64      2.26 o
   2   4   4      491.36      533.46      7.55 o
   3   4   4       48.92       38.50      1.08 o
   4   4   4      520.82      493.77      6.48 o
   5   4   4       50.10       56.61      2.23 o
   6   4   4        1.37        2.39      1.04 o
   7   4   4       25.83       22.08      1.05 o
   8   4   4        4.79        7.07      0.97 o
   9   4   4       49.77       45.08      1.08 o
  10   4   4        6.34        5.92      0.87 o
 -10   5   4        2.54        4.88      1.18 o
  -9   5   4        1.66        0.88      0.72 o
  -8   5   4       29.15       32.76      0.91 o
  -7   5   4       10.61       13.87      1.16 o
  -6   5   4      182.66      164.65      2.20 o
  -5   5   4       22.17       22.56      1.25 o
  -4   5   4       64.17       67.65      0.94 o
  -3   5   4        0.32       -0.46      1.23 o
  -2   5   4      137.05      141.21      1.66 o
  -1   5   4      245.88      217.45      2.26 o
   0   5   4      196.29      207.38      1.74 o
   1   5   4       23.31       25.26      1.37 o
   2   5   4      166.95      166.31      1.55 o
   3   5   4        0.65        1.68      0.96 o
   4   5   4        7.56        5.63      1.04 o
   5   5   4       18.87       17.11      0.95 o
   6   5   4      127.36      117.55      1.59 o
   7   5   4        2.03        2.61      1.53 o
   8   5   4        2.73        3.25      1.07 o
   9   5   4        1.24        6.50      2.29 o
  10   5   4        2.26        3.48      0.95 o
 -10   6   4        8.17        8.78      1.08 o
  -9   6   4        7.68        9.32      1.08 o
  -8   6   4        6.38        4.30      1.05 o
  -7   6   4        5.37       -0.56      2.56 o
  -6   6   4       16.02       15.32      1.02 o
  -5   6   4      178.29      167.69      2.93 o
  -4   6   4        2.70        4.76      0.86 o
  -3   6   4       40.94       40.18      1.69 o
  -2   6   4       37.54       34.03      0.91 o
  -1   6   4      106.33      132.11      1.13 o
   0   6   4      323.51      323.98      1.43 o
   1   6   4       64.24       68.47      1.10 o
   2   6   4      137.73      139.12      1.60 o
   3   6   4      168.26      166.46      1.48 o
   4   6   4       89.76       90.20      1.33 o
   5   6   4      180.03      177.92      1.58 o
   6   6   4       46.64       38.78      1.89 o
   7   6   4       13.20       16.83      2.47 o
   8   6   4       57.64       63.96      1.83 o
   9   6   4        0.42        1.39      1.63 o
  -9   7   4        5.36        8.35      1.44 o
  -8   7   4        0.02        5.52      2.06 o
  -7   7   4        6.47        8.49      1.15 o
  -6   7   4       49.57       47.28      3.27 o
  -5   7   4        0.83        1.06      1.01 o
  -4   7   4        1.69        3.70      1.31 o
  -3   7   4        1.42        4.42      1.00 o
  -2   7   4        9.38       10.62      0.98 o
  -1   7   4        3.40        4.17      0.78 o
   0   7   4       19.54       17.88      0.91 o
   1   7   4        0.05        0.74      0.91 o
   2   7   4       36.64       36.35      0.96 o
   3   7   4       21.85       22.13      0.94 o
   4   7   4        2.99        1.11      0.96 o
   5   7   4        0.32        2.43      0.93 o
   6   7   4        8.94       11.82      0.93 o
   7   7   4        3.12        4.79      1.37 o
   8   7   4        6.56        9.75      2.78 o
   9   7   4        2.76        4.12      1.04 o
  -8   8   4        3.46        5.52      3.55 o
  -7   8   4        5.16        6.97      1.52 o
  -6   8   4        1.48        2.88      2.15 o
  -5   8   4       85.82       82.76      2.72 o
  -4   8   4       26.42       23.12      1.67 o
  -3   8   4      179.78      186.06      3.84 o
  -2   8   4        9.04        8.53      0.85 o
  -1   8   4       89.99       93.32      2.45 o
   0   8   4        0.69        1.65      0.82 o
   1   8   4        0.17        1.87      0.90 o
   2   8   4        2.87        2.84      0.84 o
   3   8   4       91.75       83.92      1.02 o
   4   8   4        3.30        5.62      0.93 o
   5   8   4       80.64       81.81      2.97 o
   6   8   4        8.00        7.87      1.59 o
   7   8   4        0.09        1.61      1.00 o
   8   8   4        7.97       10.62      0.97 o
  -7   9   4        0.10       -0.32      0.90 o
  -6   9   4        0.01        0.31      1.86 o
  -5   9   4       10.45       10.50      1.19 o
  -4   9   4        5.14        6.47      1.08 o
  -3   9   4        6.26        8.47      1.08 o
  -2   9   4      109.90      111.26      1.86 o
  -1   9   4        2.63        5.60      0.91 o
   0   9   4       72.19       67.79      1.06 o
   1   9   4        3.05        5.61      0.91 o
   2   9   4        0.73        1.41      0.84 o
   3   9   4       12.87       14.79      0.94 o
   4   9   4        0.71        2.41      1.18 o
   5   9   4        1.06        2.14      0.99 o
   6   9   4        0.44        2.26      1.05 o
   7   9   4        1.41        3.17      0.97 o
  -6  10   4        0.19        0.47      2.46 o
  -5  10   4        8.61       10.91      1.06 o
  -4  10   4       15.89       17.69      0.95 o
  -3  10   4        0.62        3.31      1.96 o
  -2  10   4        0.14       -0.70      0.85 o
  -1  10   4        3.63        3.64      1.02 o
   0  10   4       25.60       28.22      1.44 o
   1  10   4        0.01        1.74      0.93 o
   2  10   4        0.96        1.48      0.87 o
   3  10   4        1.12        2.19      0.89 o
   4  10   4        0.77        0.63      1.50 o
   5  10   4        0.21        0.94      1.61 o
  -4  11   4        5.63        7.75      1.53 o
  -3  11   4        1.38        1.53      1.36 o
  -2  11   4        3.65        3.57      1.13 o
  -1  11   4        6.17        7.09      1.06 o
   0  11   4        8.14        7.47      1.06 o
   1  11   4        1.96        2.34      1.04 o
   2  11   4        0.37        1.67      0.85 o
   3  11   4        2.91        3.91      1.09 o
 -11   0   5        2.21        5.34      1.18 o
  -9   0   5       29.51       28.16      1.10 o
  -7   0   5       11.18       10.25      1.61 o
  -5   0   5       16.02       16.54      0.94 o
  -3   0   5      879.70      797.56      5.40 o
   1   0   5      218.50      270.00      2.54 o
   3   0   5       69.49       66.30      1.57 o
   5   0   5       29.11       17.71      1.28 o
   7   0   5      178.72      181.80      1.97 o
   9   0   5       54.50       50.91      3.12 o
  11   0   5        6.74       10.54      1.55 o
 -11   1   5       28.01       31.67      1.31 o
 -10   1   5       11.55       12.30      0.70 o
  -9   1   5       78.52       65.24      1.15 o
  -8   1   5       51.70       56.83      0.98 o
  -7   1   5      198.52      195.89      1.06 o
  -6   1   5       66.86       71.65      1.09 o
  -5   1   5       38.01       33.77      0.79 o
  -4   1   5      192.78      209.26      1.36 o
  -3   1   5      206.98      213.81      1.94 o
  -2   1   5       15.23       14.13      1.09 o
   0   1   5      844.18      884.70     22.01 o
   1   1   5     2920.86     3018.89     11.71 o
   2   1   5       46.30       40.05      1.88 o
   3   1   5       35.56       41.87      1.11 o
   4   1   5        3.08        3.84      1.27 o
   5   1   5      303.65      289.61      1.45 o
   6   1   5       17.28       16.02      1.14 o
   7   1   5        0.03        1.16      0.92 o
   8   1   5       35.37       35.86      0.88 o
   9   1   5       27.64       20.53      1.12 o
  10   1   5        0.10        2.42      1.01 o
  11   1   5        0.34        0.93      1.42 o
 -11   2   5        0.02        1.16      0.77 o
 -10   2   5        1.53        1.89      1.23 o
  -9   2   5       61.85       57.73      1.88 o
  -8   2   5       13.18       15.70      0.82 o
  -7   2   5       26.15       22.00      0.85 o
  -6   2   5      286.61      296.40      2.34 o
  -5   2   5        1.36        2.03      0.72 o
  -4   2   5      595.24      587.08      1.60 o
  -3   2   5      864.58      887.81      5.76 o
  -2   2   5       15.59       20.30      1.03 o
  -1   2   5       98.37      105.56      1.52 o
   0   2   5      232.13      229.26      2.52 o
   1   2   5      118.78      110.48      3.68 o
   2   2   5        2.77        5.17      0.97 o
   3   2   5        0.27        1.12      1.16 o
   4   2   5       94.49      103.93      1.23 o
   5   2   5        0.24        0.49      1.06 o
   6   2   5        1.42        4.55      0.94 o
   7   2   5        0.73        5.29      1.61 o
   8   2   5       57.07       53.78      1.02 o
   9   2   5        1.82        2.23      1.67 o
  10   2   5        6.15        9.29      0.93 o
  11   2   5        4.75        6.30      1.36 o
 -11   3   5       10.75       12.31      0.86 o
 -10   3   5        1.10        3.83      2.11 o
  -9   3   5       33.57       30.82      0.91 o
  -8   3   5      123.49      119.38      1.54 o
  -7   3   5       45.38       36.88      0.92 o
  -6   3   5       21.97       20.93      0.99 o
  -5   3   5       26.15       22.75      1.14 o
  -4   3   5        7.21        9.20      0.79 o
  -3   3   5       21.49       29.89      0.96 o
  -2   3   5       10.69       17.45      0.88 o
  -1   3   5     1428.34     1375.33     13.53 o
   0   3   5      554.11      607.32      5.57 o
   1   3   5       12.77       13.21      1.91 o
   2   3   5        8.61       13.70      1.22 o
   3   3   5      260.92      263.53      1.75 o
   4   3   5      284.10      277.59      3.56 o
   5   3   5      108.70      109.51      1.50 o
   6   3   5       43.26       34.25      0.93 o
   7   3   5       51.94       42.82      1.03 o
   8   3   5        7.78        8.92      1.72 o
   9   3   5       16.75       17.20      1.27 o
  10   3   5        0.01        0.32      1.28 o
 -11   4   5        5.75        9.12      0.83 o
 -10   4   5        1.73        2.79      1.05 o
  -9   4   5       24.83       21.68      0.96 o
  -8   4   5       39.49       30.48      0.96 o
  -7   4   5       75.50       69.42      0.95 o
  -6   4   5        0.66        2.47      0.95 o
  -5   4   5      221.21      226.35      3.01 o
  -4   4   5        0.49        2.19      0.83 o
  -3   4   5      233.50      239.08      3.22 o
  -2   4   5        0.00        0.60      0.72 o
  -1   4   5       26.68       31.10      1.06 o
   0   4   5      290.72      295.51      2.87 o
   1   4   5      143.23      136.95      1.58 o
   2   4   5        6.96        7.83      1.09 o
   3   4   5       63.02       53.52      1.01 o
   4   4   5        0.92        1.48      0.97 o
   5   4   5        1.49        2.77      0.94 o
   6   4   5      139.61      139.45      1.75 o
   7   4   5       70.25       64.24      1.10 o
   8   4   5       20.78       19.01      2.90 o
   9   4   5        3.86        4.52      0.99 o
  10   4   5        5.64        9.99      1.43 o
 -10   5   5        0.66        0.55      0.92 o
  -9   5   5        8.55        6.16      0.80 o
  -8   5   5        9.10        7.47      0.75 o
  -7   5   5        1.93       -0.33      1.00 o
  -6   5   5       14.54       17.62      0.89 o
  -5   5   5      202.78      198.38      1.78 o
  -4   5   5       38.77       41.88      0.98 o
  -3   5   5       33.06       29.26      0.85 o
  -2   5   5       56.71       62.09      1.89 o
  -1   5   5      191.04      193.00      2.96 o
   0   5   5        0.00        1.63      0.96 o
   1   5   5       81.08       82.31      1.20 o
   2   5   5       21.70       26.29      1.14 o
   3   5   5      132.44      138.50      1.49 o
   4   5   5       87.76       80.36      1.28 o
   5   5   5       24.50       28.44      1.17 o
   6   5   5       10.30        9.31      1.59 o
   7   5   5        3.13        5.10      1.97 o
   8   5   5       30.48       26.68      1.13 o
   9   5   5       44.64       34.35      1.15 o
  10   5   5        1.39        1.61      0.99 o
 -10   6   5        8.97        8.59      1.14 o
  -9   6   5        4.33       10.35      2.33 o
  -8   6   5        7.78        6.23      1.14 o
  -7   6   5       23.84       24.16      1.03 o
  -6   6   5       21.21       26.20      1.18 o
  -5   6   5      376.23      385.55      5.67 o
  -4   6   5      568.81      563.54      5.41 o
  -3   6   5        1.45        2.20      0.79 o
  -2   6   5        3.61        3.30      0.83 o
  -1   6   5        1.62        2.16      0.83 o
   0   6   5        1.88        4.02      0.80 o
   1   6   5      123.01      122.04      1.31 o
   2   6   5       11.06       12.71      1.04 o
   3   6   5       85.89       87.39      1.20 o
   4   6   5      361.13      337.88      3.09 o
   5   6   5        0.54        0.69      1.00 o
   6   6   5       42.55       42.61      1.00 o
   7   6   5        5.46        6.61      1.04 o
   8   6   5        9.29       10.51      1.72 o
   9   6   5        0.07        1.20      1.84 o
  -9   7   5        0.14        1.82      0.89 o
  -8   7   5       11.93       18.12      1.26 o
  -7   7   5        0.25        1.14      1.55 o
  -6   7   5       30.06       33.85      1.54 o
  -5   7   5       96.03       90.90      1.44 o
  -4   7   5        5.20        4.85      0.86 o
  -3   7   5        2.21        4.32      0.87 o
  -2   7   5        1.05        2.04      1.26 o
  -1   7   5       18.39       16.35      0.93 o
   0   7   5       59.81       54.72      0.97 o
   1   7   5        0.97        1.56      0.84 o
   2   7   5       99.60       86.59      1.22 o
   3   7   5        1.64        1.01      1.17 o
   4   7   5       16.14       13.05      1.02 o
   5   7   5        0.00        0.87      1.91 o
   6   7   5        0.47        1.11      1.14 o
   7   7   5        0.15        2.20      1.64 o
   8   7   5       21.28       17.19      1.81 o
  -8   8   5        2.10        3.02      1.22 o
  -7   8   5       14.69       18.64      1.36 o
  -6   8   5        0.32        2.66      1.50 o
  -5   8   5        1.16        4.26      3.17 o
  -4   8   5      172.87      166.45      2.26 o
  -3   8   5        5.67        6.69      0.79 o
  -2   8   5        1.14        2.02      0.90 o
  -1   8   5        7.01        5.18      0.84 o
   0   8   5        0.19        0.33      0.78 o
   1   8   5        4.10        4.10      0.89 o
   2   8   5        0.76        2.22      0.80 o
   3   8   5        7.52        6.86      0.92 o
   4   8   5      261.39      249.35      2.68 o
   5   8   5       14.43       13.66      0.98 o
   6   8   5        0.76        1.36      1.15 o
   7   8   5        1.27        3.01      1.31 o
  -7   9   5        2.53        2.55      1.24 o
  -6   9   5        5.51        7.33      1.30 o
  -5   9   5        0.21       -0.02      1.10 o
  -4   9   5        1.19        2.58      2.42 o
  -3   9   5        0.01        0.85      0.84 o
  -2   9   5       19.07       19.24      0.91 o
  -1   9   5        1.53        0.46      1.47 o
   0   9   5        3.41        2.59      0.84 o
   1   9   5       10.93       11.64      1.02 o
   2   9   5        0.59        1.92      0.89 o
   3   9   5        0.20        0.04      1.41 o
   4   9   5        0.06       -0.07      1.28 o
   5   9   5        0.17        0.76      1.05 o
   6   9   5        0.74       -0.75      0.89 o
  -6  10   5        0.00        1.15      1.90 o
  -5  10   5       13.40       12.44      1.07 o
  -4  10   5        0.78        3.07      0.90 o
  -3  10   5        0.08        0.90      1.27 o
  -2  10   5        4.77        7.03      1.09 o
  -1  10   5       12.16       12.69      0.91 o
   0  10   5       17.72       19.47      0.91 o
   1  10   5       22.19       23.11      0.99 o
   2  10   5        1.70        2.04      1.23 o
   3  10   5        4.93        4.98      0.93 o
   4  10   5        4.85        4.68      0.86 o
   5  10   5        0.67        1.54      1.58 o
  -3  11   5        5.36        5.58      1.14 o
  -2  11   5        0.05        2.38      1.21 o
  -1  11   5        0.66        1.24      1.09 o
   0  11   5       20.69       22.76      1.10 o
   1  11   5       14.39       14.31      1.05 o
   2  11   5        6.16        7.83      1.02 o
 -10   0   6      103.06      112.66      1.78 o
  -8   0   6        5.49        9.34      1.23 o
  -6   0   6       25.25       23.19      1.63 o
  -4   0   6      753.15      783.87      5.69 o
  -2   0   6        0.03        2.85      1.80 o
   0   0   6      568.82      571.98      4.53 o
   2   0   6      476.24      505.52      7.33 o
   4   0   6      775.24      822.64      6.11 o
   6   0   6       61.60       69.34      1.67 o
   8   0   6      510.09      504.63      3.71 o
  10   0   6        6.75        4.71      1.47 o
 -11   1   6        2.14        2.87      0.78 o
 -10   1   6       35.26       36.08      0.83 o
  -9   1   6       81.82       78.24      0.92 o
  -8   1   6      865.33      896.45      5.06 o
  -7   1   6        9.52       10.00      1.23 o
  -6   1   6      109.83      104.20      1.52 o
  -5   1   6        0.00        0.38      0.68 o
  -4   1   6      694.26      709.25      4.42 o
  -3   1   6        1.84        2.46      0.79 o
  -2   1   6       28.57       27.53      1.35 o
  -1   1   6     1103.18     1175.11      4.00 o
   0   1   6     3418.36     3666.99     57.80 o
   1   1   6       33.96       37.36      1.24 o
   2   1   6     1392.32     1421.51     14.30 o
   3   1   6       23.29       23.42      1.42 o
   4   1   6      275.36      323.49      1.57 o
   5   1   6       83.88       77.58      1.71 o
   6   1   6       56.25       54.21      1.72 o
   7   1   6        1.95        3.44      1.02 o
   8   1   6      125.98      120.32      1.26 o
   9   1   6        0.60        2.47      1.29 o
  10   1   6       16.76       16.13      1.39 o
 -11   2   6        3.66        3.86      0.97 o
 -10   2   6       14.10       17.02      1.07 o
  -9   2   6       19.96       21.66      1.03 o
  -8   2   6        1.15        3.10      0.79 o
  -7   2   6       19.78       13.53      0.82 o
  -6   2   6        9.42        9.33      0.86 o
  -5   2   6       33.80       39.53      0.82 o
  -4   2   6       32.41       33.33      0.80 o
  -3   2   6       64.83       69.00      1.82 o
  -2   2   6      670.88      646.79      4.32 o
  -1   2   6      981.14      974.35     10.54 o
   0   2   6      112.61      102.61      1.94 o
   1   2   6        7.53        5.54      1.54 o
   2   2   6       91.69       91.19      1.40 o
   3   2   6      582.47      595.41      5.49 o
   4   2   6      533.91      573.97      1.88 o
   5   2   6      230.11      234.51      3.37 o
   6   2   6       29.30       32.78      1.21 o
   7   2   6      167.56      162.16      1.80 o
   8   2   6      182.45      189.87      2.13 o
   9   2   6       14.20       16.02      1.06 o
  10   2   6        3.80        2.95      0.83 o
 -11   3   6       12.36       13.48      0.99 o
 -10   3   6        3.57        3.65      0.98 o
  -9   3   6       86.75       69.31      1.21 o
  -8   3   6       23.65       26.69      1.05 o
  -7   3   6       35.01       41.63      0.94 o
  -6   3   6        3.48        3.06      0.82 o
  -5   3   6        0.23        0.74      0.76 o
  -4   3   6      830.06      865.20      5.16 o
  -3   3   6       11.81       13.40      0.92 o
  -2   3   6       18.77       17.27      1.26 o
  -1   3   6      121.29      122.42      1.65 o
   0   3   6      277.29      257.02      1.74 o
   1   3   6        5.30        5.19      1.07 o
   2   3   6      317.15      313.65      5.75 o
   3   3   6      102.16      115.96      1.38 o
   4   3   6      276.54      297.41      2.07 o
   5   3   6       68.72       69.46      1.54 o
   6   3   6        8.47        5.99      0.93 o
   7   3   6        6.72       10.29      1.76 o
   8   3   6        0.18       -0.90      0.93 o
   9   3   6        8.40       15.15      1.70 o
  10   3   6        3.58        5.98      1.71 o
 -11   4   6        6.05        8.29      0.96 o
 -10   4   6        0.16        0.93      0.82 o
  -9   4   6       30.80       28.30      1.05 o
  -8   4   6        0.00        1.23      0.84 o
  -7   4   6        1.27       -0.25      1.27 o
  -6   4   6       12.67       17.19      0.75 o
  -5   4   6       10.23       12.17      0.88 o
  -4   4   6      303.00      306.07      2.42 o
  -3   4   6       79.09       88.35      1.00 o
  -2   4   6      373.79      378.30      4.68 o
  -1   4   6      491.32      529.06      7.19 o
   0   4   6       37.32       53.35      1.02 o
   1   4   6      175.13      198.58      1.74 o
   2   4   6        1.12        3.97      1.02 o
   3   4   6       22.68       22.05      0.99 o
   4   4   6        0.03        2.84      1.04 o
   5   4   6       39.85       42.17      1.56 o
   6   4   6       38.00       34.16      1.15 o
   7   4   6       65.55       51.24      1.05 o
   8   4   6        3.23        8.47      1.04 o
   9   4   6        8.02        7.21      1.03 o
  10   4   6        1.47        4.04      1.33 o
 -10   5   6        6.68        5.22      0.90 o
  -9   5   6        0.06        2.92      1.30 o
  -8   5   6       10.98       10.10      0.90 o
  -7   5   6        5.88        7.73      0.79 o
  -6   5   6       81.23       78.89      1.13 o
  -5   5   6       56.83       49.63      0.90 o
  -4   5   6       57.17       53.33      1.82 o
  -3   5   6       10.44       10.89      0.75 o
  -2   5   6      112.31      117.40      2.07 o
  -1   5   6      195.14      193.10      2.98 o
   0   5   6      305.13      316.67      2.39 o
   1   5   6       25.04       27.46      1.10 o
   2   5   6      158.54      146.98      2.90 o
   3   5   6       12.90       10.68      1.93 o
   4   5   6      235.22      212.51      1.35 o
   5   5   6       44.04       41.75      1.15 o
   6   5   6        0.00        2.28      0.91 o
   7   5   6        3.59        5.17      1.41 o
   8   5   6       19.25       19.63      1.03 o
   9   5   6        2.89        1.64      2.73 o
 -10   6   6       11.71       14.93      2.18 o
  -9   6   6       32.44       31.63      1.59 o
  -8   6   6        8.21        7.57      1.78 o
  -7   6   6        0.78        1.54      0.87 o
  -6   6   6       19.16       21.28      0.92 o
  -5   6   6      206.81      211.92      3.33 o
  -4   6   6       81.30       82.77      0.94 o
  -3   6   6       45.92       42.70      1.00 o
  -2   6   6       30.23       28.64      1.00 o
  -1   6   6       26.92       32.45      0.86 o
   0   6   6       67.90       54.14      1.01 o
   1   6   6        6.76        8.08      0.96 o
   2   6   6        0.56        2.72      1.04 o
   3   6   6        5.98        6.50      1.09 o
   4   6   6       10.28       16.54      1.17 o
   5   6   6       29.84       32.59      1.17 o
   6   6   6        8.32        9.35      1.27 o
   7   6   6        2.29        2.82      0.93 o
   8   6   6        0.33        3.02      1.15 o
   9   6   6        2.41        4.70      1.06 o
  -9   7   6        1.13       -0.17      2.51 o
  -8   7   6       10.41       11.70      3.30 o
  -7   7   6        9.40       12.65      2.44 o
  -6   7   6        6.13        6.10      3.00 o
  -5   7   6       34.34       32.69      1.99 o
  -4   7   6        1.34        0.95      0.87 o
  -3   7   6       15.33       20.04      1.12 o
  -2   7   6        0.66        0.75      0.85 o
  -1   7   6       21.08       19.54      0.85 o
   0   7   6        1.49        1.39      0.85 o
   1   7   6       65.05       67.78      1.05 o
   2   7   6        7.79        8.25      0.92 o
   3   7   6       54.72       59.31      1.00 o
   4   7   6       26.07       26.30      1.04 o
   5   7   6       55.73       50.51      2.15 o
   6   7   6       10.28       12.95      1.64 o
   7   7   6        0.56        5.21      1.13 o
   8   7   6        0.52       -0.92      1.00 o
  -8   8   6        1.09       -0.03      2.59 o
  -7   8   6        3.19        4.81      1.82 o
  -6   8   6        6.18       10.28      1.38 o
  -5   8   6       72.51       73.62      2.44 o
  -4   8   6        4.67        7.06      0.81 o
  -3   8   6       20.48       18.06      1.09 o
  -2   8   6       12.41       11.42      0.92 o
  -1   8   6        3.78        3.93      0.70 o
   0   8   6        1.78        2.86      0.87 o
   1   8   6        0.22        1.72      0.74 o
   2   8   6        0.66        1.03      0.79 o
   3   8   6        1.31        1.00      0.77 o
   4   8   6       55.30       51.85      1.87 o
   5   8   6       15.69       17.90      0.93 o
   6   8   6        1.20        0.98      1.45 o
   7   8   6        0.00        1.52      2.10 o
  -7   9   6        2.62        3.58      1.22 o
  -6   9   6       12.48       13.43      0.99 o
  -5   9   6        4.12        6.12      0.85 o
  -4   9   6        2.92        3.87      0.86 o
  -3   9   6        9.90       14.43      1.05 o
  -2   9   6       32.15       27.15      1.09 o
  -1   9   6       26.46       24.12      0.89 o
   0   9   6       18.47       18.58      0.97 o
   1   9   6        1.44        3.08      0.84 o
   2   9   6       61.26       56.21      1.06 o
   3   9   6        5.81        6.66      0.88 o
   4   9   6        6.56        8.51      1.20 o
   5   9   6        2.94        5.11      1.07 o
   6   9   6        4.20        6.96      0.93 o
  -5  10   6        4.19        3.66      1.06 o
  -4  10   6        8.17        7.28      1.46 o
  -3  10   6        5.20        6.84      1.27 o
  -2  10   6        0.06        1.24      0.98 o
  -1  10   6        1.18        1.00      0.91 o
   0  10   6        7.11        7.45      0.97 o
   1  10   6       19.61       17.79      0.90 o
   2  10   6        0.99        0.26      0.81 o
   3  10   6       10.18       13.30      1.09 o
   4  10   6       12.90       12.08      1.53 o
  -3  11   6        2.47        4.08      2.46 o
  -2  11   6        0.47        1.60      1.09 o
  -1  11   6        3.27        1.80      0.97 o
   0  11   6        0.96       -0.13      1.05 o
   1  11   6        5.54        8.17      1.03 o
   2  11   6        2.08        2.06      0.94 o
 -11   0   7       18.51       14.21      1.08 o
  -9   0   7        0.04       -0.91      2.26 o
  -7   0   7       76.86       73.72      2.51 o
  -5   0   7      120.68      132.56      3.06 o
  -3   0   7      704.06      696.00      6.43 o
  -1   0   7        5.50        2.35      1.76 o
   1   0   7     2662.08     2876.79     50.48 o
   3   0   7      472.64      459.55      2.99 o
   5   0   7       57.03       56.61      1.39 o
   7   0   7      234.29      223.22      2.38 o
   9   0   7        2.54        3.68      1.43 o
 -11   1   7        9.03       14.88      1.07 o
 -10   1   7        0.60        2.51      0.71 o
  -9   1   7      201.72      208.19      2.13 o
  -8   1   7        0.06        1.56      0.98 o
  -7   1   7       17.77       19.59      0.78 o
  -6   1   7       35.24       33.62      1.01 o
  -5   1   7      243.91      254.59      1.36 o
  -4   1   7       32.46       32.74      1.17 o
  -3   1   7       85.03       75.64      2.16 o
  -2   1   7       87.89      100.78      2.12 o
  -1   1   7       41.49       49.55      2.66 o
   0   1   7      127.97      120.67      1.71 o
   1   1   7       18.46       15.69      1.37 o
   2   1   7       54.18       54.02      0.97 o
   3   1   7       85.38       94.73      1.63 o
   4   1   7        3.72        3.48      1.33 o
   5   1   7       40.51       41.87      1.36 o
   6   1   7       14.85       12.95      0.96 o
   7   1   7      270.75      274.51      4.53 o
   8   1   7        6.90        9.65      1.34 o
   9   1   7       23.12       25.64      2.40 o
  10   1   7        4.56        5.92      0.84 o
 -11   2   7       14.42       14.97      0.94 o
 -10   2   7        4.94        6.08      1.36 o
  -9   2   7       14.92       16.60      1.30 o
  -8   2   7       67.58       70.32      0.90 o
  -7   2   7       25.15       22.31      1.01 o
  -6   2   7       17.88       16.02      0.77 o
  -5   2   7      230.70      260.18      1.08 o
  -4   2   7      798.88      806.67      8.71 o
  -3   2   7        0.62        1.55      0.84 o
  -2   2   7      229.92      229.88      3.30 o
  -1   2   7      110.03      111.03      1.61 o
   0   2   7     1698.89     1724.36     50.64 o
   1   2   7      291.67      334.68      5.17 o
   2   2   7       43.13       44.14      1.39 o
   3   2   7      182.24      172.07      1.58 o
   4   2   7        4.41        7.39      0.98 o
   5   2   7       82.21       92.16      1.13 o
   6   2   7      184.37      172.11      1.69 o
   7   2   7       58.22       62.91      1.13 o
   8   2   7       68.51       70.67      2.68 o
   9   2   7       27.89       29.78      0.89 o
  10   2   7        2.31        4.07      0.93 o
 -11   3   7        0.00       -0.75      0.91 o
 -10   3   7        0.02        1.60      1.17 o
  -9   3   7        1.95        6.06      2.63 o
  -8   3   7       11.54        9.38      0.78 o
  -7   3   7       41.91       47.23      1.78 o
  -6   3   7      202.01      199.29      1.86 o
  -5   3   7       61.57       70.54      1.20 o
  -4   3   7       88.80      108.74      0.95 o
  -3   3   7      344.46      328.17      3.56 o
  -2   3   7        7.29        4.76      0.91 o
  -1   3   7       45.80       43.46      0.88 o
   0   3   7        0.01        1.58      1.40 o
   1   3   7      191.95      180.84      1.61 o
   2   3   7        4.99        6.09      0.93 o
   3   3   7       94.04       91.42      1.42 o
   4   3   7       17.49       14.07      1.36 o
   5   3   7       13.57       17.70      1.22 o
   6   3   7       37.92       41.66      1.05 o
   7   3   7      147.56      158.43      1.24 o
   8   3   7        3.26        3.60      1.05 o
   9   3   7        0.43       -0.35      0.88 o
  10   3   7        2.29        5.50      1.34 o
 -11   4   7        7.80       12.34      0.99 o
 -10   4   7       12.44       13.48      0.97 o
  -9   4   7        8.10        8.37      0.78 o
  -8   4   7      148.98      138.49      1.87 o
  -7   4   7        0.65        6.38      1.10 o
  -6   4   7       44.20       38.09      1.05 o
  -5   4   7        2.61        1.90      0.80 o
  -4   4   7      163.00      144.29      1.68 o
  -3   4   7       11.59        8.92      0.90 o
  -2   4   7      126.96      127.17      1.19 o
  -1   4   7      385.33      388.72      1.75 o
   0   4   7      109.63      107.80      1.19 o
   1   4   7        7.39        8.66      1.09 o
   2   4   7       16.55       11.68      1.02 o
   3   4   7        4.78        2.55      0.91 o
   4   4   7        6.89       10.15      1.20 o
   5   4   7       39.84       42.56      3.32 o
   6   4   7       11.18       19.96      2.07 o
   7   4   7        0.01        1.08      1.58 o
   8   4   7       11.14       12.45      1.12 o
   9   4   7       20.18       18.87      2.07 o
 -10   5   7        0.19        0.70      0.72 o
  -9   5   7        3.51        3.87      0.96 o
  -8   5   7       26.11       17.87      0.99 o
  -7   5   7        1.53        5.46      0.81 o
  -6   5   7       13.37       14.66      0.97 o
  -5   5   7       83.83       78.52      1.42 o
  -4   5   7       23.49       27.79      1.38 o
  -3   5   7        2.99        3.32      0.77 o
  -2   5   7        4.21        5.50      0.86 o
  -1   5   7      125.81      142.13      2.24 o
   0   5   7      134.82      132.51      2.16 o
   1   5   7      150.51      134.02      1.88 o
   2   5   7       43.56       44.74      0.97 o
   3   5   7       79.06       80.18      3.24 o
   4   5   7       66.51       74.04      1.28 o
   5   5   7        6.93        6.42      1.82 o
   6   5   7        3.12        3.46      1.02 o
   7   5   7        1.85        5.23      0.87 o
   8   5   7       60.82       54.43      3.57 o
   9   5   7        8.40       10.45      1.96 o
 -10   6   7        7.36        9.52      2.15 o
  -9   6   7        0.04        2.57      2.45 o
  -8   6   7       13.94       16.60      1.23 o
  -7   6   7        0.93        0.48      0.88 o
  -6   6   7       20.91       17.24      0.84 o
  -5   6   7       86.44       79.74      1.40 o
  -4   6   7      133.09      137.36      2.25 o
  -3   6   7       27.73       26.71      1.01 o
  -2   6   7       42.25       45.17      0.90 o
  -1   6   7       55.10       50.24      0.91 o
   0   6   7        4.41        1.81      1.52 o
   1   6   7        3.11        4.08      1.23 o
   2   6   7        0.63        2.27      0.75 o
   3   6   7       31.12       29.56      0.97 o
   4   6   7       67.97       63.24      1.32 o
   5   6   7       13.39       18.46      1.58 o
   6   6   7       16.90       13.08      0.99 o
   7   6   7        8.04        8.94      0.96 o
   8   6   7        0.30        0.33      0.97 o
  -9   7   7        0.80        1.73      2.36 o
  -8   7   7       22.77       22.84      2.14 o
  -7   7   7        0.45        3.38      0.98 o
  -6   7   7       18.33       16.83      0.90 o
  -5   7   7       38.28       35.62      0.83 o
  -4   7   7       96.30       95.34      1.36 o
  -3   7   7        2.39        6.31      0.83 o
  -2   7   7       13.70       12.08      0.90 o
  -1   7   7       34.65       41.71      0.92 o
   0   7   7       48.31       42.82      1.12 o
   1   7   7        5.50        5.04      1.07 o
   2   7   7       23.23       22.78      0.97 o
   3   7   7        2.69        3.40      0.84 o
   4   7   7       54.20       59.70      2.23 o
   5   7   7       59.61       56.58      1.34 o
   6   7   7        0.28        1.35      0.96 o
   7   7   7        0.96        3.51      1.13 o
   8   7   7       23.53       25.80      3.10 o
  -8   8   7        0.80        2.57      1.19 o
  -7   8   7        9.97       13.81      0.94 o
  -6   8   7        2.14        4.00      1.30 o
  -5   8   7        8.31        9.75      0.90 o
  -4   8   7       86.48       87.11      2.83 o
  -3   8   7        0.24        0.43      0.90 o
  -2   8   7        1.12        1.34      0.77 o
  -1   8   7        5.40        4.29      0.79 o
   0   8   7        0.99        1.19      0.81 o
   1   8   7       13.33       13.98      0.84 o
   2   8   7        4.12        4.70      0.77 o
   3   8   7       22.61       20.36      0.82 o
   4   8   7       84.57       76.99      1.79 o
   5   8   7        3.48        6.69      0.82 o
   6   8   7        7.18        9.61      1.43 o
   7   8   7       11.40       11.79      1.13 o
  -7   9   7        0.29        1.01      0.94 o
  -6   9   7        7.24        7.02      0.93 o
  -5   9   7        0.79        2.44      1.11 o
  -4   9   7        4.25        7.39      1.10 o
  -3   9   7       12.53       15.17      2.06 o
  -2   9   7        7.36        6.58      0.78 o
  -1   9   7        8.06        8.40      0.91 o
   0   9   7        7.84        7.62      0.85 o
   1   9   7       17.16       16.03      0.88 o
   2   9   7        0.32        0.88      0.86 o
   3   9   7        0.34        1.72      0.79 o
   4   9   7        3.12        2.87      0.88 o
   5   9   7       13.24       14.56      0.99 o
   6   9   7        0.73       -1.18      3.65 o
  -5  10   7        5.54        3.35      1.20 o
  -4  10   7        0.23       -0.11      1.24 o
  -3  10   7        0.70        1.62      1.04 o
  -2  10   7        0.10        0.42      0.91 o
  -1  10   7        3.65        6.04      1.89 o
   0  10   7        1.95        2.62      0.94 o
   1  10   7       15.79       16.61      1.10 o
   2  10   7        0.02        0.75      1.02 o
   3  10   7        1.37        3.59      0.90 o
   4  10   7        7.90        5.33      0.92 o
  -2  11   7        0.00       -2.02      3.19 o
  -1  11   7        0.32        1.72      0.96 o
   0  11   7        1.74        4.00      1.03 o
 -10   0   8        5.37        5.78      1.47 o
  -8   0   8      363.84      364.64      3.95 o
  -6   0   8       80.37       71.10      1.26 o
  -4   0   8      139.97      145.07      1.90 o
  -2   0   8     1198.68     1295.05     12.88 o
   2   0   8      855.01     1031.65      3.27 o
   4   0   8       51.18       58.51      1.40 o
   6   0   8      161.82      154.41      1.51 o
   8   0   8       76.72       71.47      1.79 o
  10   0   8        0.19       -0.75      1.89 o
 -11   1   8        1.27        3.35      0.95 o
 -10   1   8        0.34       -0.07      0.85 o
  -9   1   8       83.12       91.03      1.66 o
  -8   1   8       63.95       53.34      0.83 o
  -7   1   8       81.02       85.71      1.41 o
  -6   1   8        4.65        5.61      0.69 o
  -5   1   8        5.69        5.99      0.71 o
  -4   1   8      168.81      177.62      2.28 o
  -3   1   8      207.62      213.73      1.36 o
  -2   1   8      442.01      457.14      8.02 o
  -1   1   8       16.10       22.06      2.50 o
   0   1   8     4100.39     4296.18     90.07 o
   1   1   8      124.48      129.99      1.86 o
   2   1   8       48.27       50.03      1.37 o
   3   1   8       17.16       18.74      1.98 o
   4   1   8       96.73       98.26      1.41 o
   5   1   8       60.23       49.80      1.42 o
   6   1   8        8.98        8.95      1.02 o
   7   1   8       19.10       18.55      1.16 o
   8   1   8       15.10       13.20      0.93 o
   9   1   8        0.00       -0.01      0.99 o
  10   1   8        0.13        0.14      1.56 o
 -11   2   8        3.01        3.43      0.85 o
 -10   2   8       10.19       16.10      1.53 o
  -9   2   8      148.62      136.51      1.10 o
  -8   2   8        3.32        7.77      1.37 o
  -7   2   8       96.06       93.22      1.75 o
  -6   2   8        4.59        6.22      0.82 o
  -5   2   8       28.89       32.86      0.73 o
  -4   2   8       22.93       25.60      1.29 o
  -3   2   8       48.24       57.97      1.82 o
  -2   2   8      592.51      614.56     11.33 o
  -1   2   8      735.41      692.65     11.14 o
   0   2   8      947.49      914.60     36.02 o
   1   2   8        0.11        2.06      1.11 o
   2   2   8      350.66      371.21      2.88 o
   3   2   8       23.76       24.22      1.27 o
   4   2   8      185.55      178.63      3.03 o
   5   2   8       14.12       18.77      2.26 o
   6   2   8       17.21       18.99      0.87 o
   7   2   8       22.14       26.01      1.06 o
   8   2   8       44.32       40.52      1.49 o
   9   2   8        9.62        8.75      0.95 o
  10   2   8        0.01        2.15      1.45 o
 -11   3   8        1.98        4.98      0.74 o
 -10   3   8        8.94        8.90      0.83 o
  -9   3   8       63.98       69.16      1.51 o
  -8   3   8        6.11       10.28      0.78 o
  -7   3   8       26.26       35.40      0.90 o
  -6   3   8        2.73        2.67      0.87 o
  -5   3   8        7.40        7.90      0.61 o
  -4   3   8       23.79       17.90      0.73 o
  -3   3   8      405.61      425.88      3.12 o
  -2   3   8      205.63      211.97      4.77 o
  -1   3   8        2.11        2.52      1.09 o
   0   3   8      295.50      329.92      5.83 o
   1   3   8       26.87       28.62      1.01 o
   2   3   8       27.80       27.90      1.19 o
   3   3   8        8.04        6.91      1.22 o
   4   3   8       50.66       42.87      2.28 o
   5   3   8      348.64      324.56      2.03 o
   6   3   8       16.22       14.49      1.08 o
   7   3   8        2.68        4.26      2.70 o
   8   3   8        0.13        0.69      1.43 o
   9   3   8        0.07        1.00      1.11 o
 -10   4   8       26.10       26.59      1.52 o
  -9   4   8       44.37       42.46      1.27 o
  -8   4   8       67.13       52.92      1.32 o
  -7   4   8       35.35       35.13      0.92 o
  -6   4   8        1.97        2.47      0.87 o
  -5   4   8       59.36       51.87      0.82 o
  -4   4   8       94.58       90.48      1.14 o
  -3   4   8        3.93        5.58      1.50 o
  -2   4   8        4.93        5.22      1.07 o
  -1   4   8      248.16      246.68      2.27 o
   0   4   8       70.72       77.51      1.50 o
   1   4   8       58.51       46.93      1.31 o
   2   4   8        3.03        3.68      0.76 o
   3   4   8      136.49      125.78      4.01 o
   4   4   8      130.67      120.42      1.48 o
   5   4   8       21.57       20.30      1.06 o
   6   4   8        9.02        8.20      0.90 o
   7   4   8        0.00       -1.69      1.69 o
   8   4   8        2.37        4.86      1.14 o
   9   4   8        1.04        0.97      1.13 o
 -10   5   8        1.21        5.04      1.55 o
  -9   5   8        4.95        4.46      0.87 o
  -8   5   8       24.63       23.84      1.05 o
  -7   5   8       16.94       11.80      0.78 o
  -6   5   8       59.37       78.17      1.61 o
  -5   5   8      220.60      218.96      1.81 o
  -4   5   8      275.60      264.67      1.75 o
  -3   5   8        7.65        8.90      0.91 o
  -2   5   8       24.48       20.13      1.44 o
  -1   5   8       72.81       82.62      1.92 o
   0   5   8        1.30        1.95      0.95 o
   1   5   8        5.08        7.17      1.11 o
   2   5   8        1.76        1.88      1.01 o
   3   5   8       82.98       79.55      1.22 o
   4   5   8      328.58      322.60      1.77 o
   5   5   8       28.57       27.51      1.87 o
   6   5   8        0.33        3.61      2.15 o
   7   5   8        8.97       11.96      1.01 o
   8   5   8        7.93       10.77      1.95 o
   9   5   8        0.43        1.50      1.04 o
  -9   6   8        1.06        0.76      0.77 o
  -8   6   8        0.09       -0.62      1.11 o
  -7   6   8       10.76       10.66      1.09 o
  -6   6   8       18.25       17.54      0.89 o
  -5   6   8       13.06        8.73      0.72 o
  -4   6   8       25.94       24.40      0.82 o
  -3   6   8        5.63        6.82      0.93 o
  -2   6   8        3.37        5.48      0.92 o
  -1   6   8        1.47        3.74      1.24 o
   0   6   8       39.08       40.87      0.96 o
   1   6   8        2.95        3.92      1.03 o
   2   6   8        9.42        7.63      0.84 o
   3   6   8        0.17        0.32      1.11 o
   4   6   8       18.54       25.12      0.96 o
   5   6   8       49.46       42.54      0.99 o
   6   6   8       25.52       24.01      1.05 o
   7   6   8        0.02        2.12      0.82 o
   8   6   8        0.50        2.33      1.35 o
  -9   7   8        9.15       10.74      0.97 o
  -8   7   8        0.01       -0.87      0.87 o
  -7   7   8        0.00        0.55      0.82 o
  -6   7   8        2.05        4.84      0.80 o
  -5   7   8       86.63       91.11      1.21 o
  -4   7   8       31.32       33.45      0.95 o
  -3   7   8      129.54      136.96      1.98 o
  -2   7   8       10.66       13.26      0.76 o
  -1   7   8       48.26       48.41      2.17 o
   0   7   8        4.33        7.27      0.92 o
   1   7   8        0.16       -0.84      1.77 o
   2   7   8       12.05       15.21      1.36 o
   3   7   8      177.90      169.98      2.20 o
   4   7   8       27.47       25.09      1.07 o
   5   7   8       83.48       79.11      1.63 o
   6   7   8        0.88        1.46      0.96 o
   7   7   8        0.90        1.38      0.91 o
  -8   8   8        0.46        3.01      2.53 o
  -7   8   8        0.39        1.73      1.00 o
  -6   8   8        0.39       -1.80      2.41 o
  -5   8   8        0.55        2.14      0.73 o
  -4   8   8       21.99       27.82      1.34 o
  -3   8   8        6.99        9.22      0.85 o
  -2   8   8       47.99       46.34      0.99 o
  -1   8   8        5.90        5.82      1.02 o
   0   8   8        1.90        2.93      1.16 o
   1   8   8       22.33       23.55      0.84 o
   2   8   8        0.34        1.02      1.09 o
   3   8   8        0.38        2.22      0.86 o
   4   8   8       29.13       32.99      0.90 o
   5   8   8        3.31        1.23      0.99 o
   6   8   8        0.82        5.07      1.33 o
  -6   9   8       22.88       22.50      1.10 o
  -5   9   8        4.33        6.90      1.01 o
  -4   9   8       40.83       38.83      2.29 o
  -3   9   8        7.34        8.10      2.23 o
  -2   9   8       10.21       13.18      0.79 o
  -1   9   8       16.51       12.43      0.92 o
   0   9   8        3.25        2.63      1.11 o
   1   9   8        2.23        1.78      1.20 o
   2   9   8       43.91       39.96      0.99 o
   3   9   8       15.10       17.95      0.88 o
   4   9   8       26.77       30.00      0.96 o
   5   9   8        5.71        4.44      0.87 o
  -4  10   8        4.38        4.43      0.90 o
  -3  10   8        1.96        5.45      1.03 o
  -2  10   8        6.30        7.54      0.92 o
  -1  10   8        1.51        3.06      1.02 o
   0  10   8        0.65       -0.07      0.96 o
   1  10   8        0.01        1.06      0.91 o
   2  10   8        0.10       -0.28      0.81 o
   3  10   8       24.10       24.25      0.98 o
 -11   0   9       25.52       25.13      2.09 o
  -9   0   9       43.24       44.48      1.84 o
  -7   0   9        2.63        5.62      1.60 o
  -5   0   9      298.70      316.00      2.09 o
  -3   0   9       24.55       25.52      2.12 o
  -1   0   9      197.26      181.37      2.33 o
   1   0   9      728.67      706.64      3.74 o
   3   0   9      165.21      153.41      1.70 o
   5   0   9       62.05       64.25      1.72 o
   7   0   9       78.79       76.53      3.21 o
   9   0   9       60.37       58.60      1.63 o
 -11   1   9        2.67        5.57      0.88 o
 -10   1   9       29.45       33.73      0.86 o
  -9   1   9       10.38        9.24      0.84 o
  -8   1   9        0.05       -0.91      1.07 o
  -7   1   9       15.12       16.11      0.74 o
  -6   1   9       15.53       19.51      0.92 o
  -5   1   9      519.09      499.17      4.07 o
  -4   1   9        2.60        3.96      1.38 o
  -3   1   9        4.39        8.22      0.96 o
  -2   1   9       78.72       82.50      1.44 o
  -1   1   9      253.62      257.43      3.01 o
   0   1   9       73.22       69.31      1.51 o
   1   1   9       82.37       94.53      1.67 o
   2   1   9      123.57      135.91      2.52 o
   3   1   9      102.94      107.21      1.79 o
   4   1   9      108.11      112.17      1.04 o
   5   1   9       17.76       17.47      1.31 o
   6   1   9       39.17       38.90      1.92 o
   7   1   9       76.62       76.16      2.08 o
   8   1   9        6.67        5.54      0.82 o
   9   1   9        1.09        0.76      0.96 o
  10   1   9        0.01        4.38      2.13 o
 -11   2   9        0.20        2.04      0.79 o
 -10   2   9       25.59       24.35      2.12 o
  -9   2   9       29.22       30.00      0.99 o
  -8   2   9      213.00      223.96      4.39 o
  -7   2   9       25.96       28.50      0.75 o
  -6   2   9        0.31        0.57      0.70 o
  -5   2   9      141.56      145.61      2.11 o
  -4   2   9       30.41       38.49      1.30 o
  -3   2   9      105.39      100.71      1.70 o
  -2   2   9     1116.36     1108.99     16.77 o
  -1   2   9       43.82       34.69      1.35 o
   0   2   9      911.70      913.41     12.18 o
   1   2   9       27.38       26.24      0.93 o
   2   2   9       49.43       54.72      1.20 o
   3   2   9        7.96        7.38      0.93 o
   4   2   9      180.01      183.09      4.13 o
   5   2   9       35.29       34.21      1.39 o
   6   2   9        0.05        0.29      0.92 o
   7   2   9       27.55       27.79      1.16 o
   8   2   9       45.60       43.57      1.67 o
   9   2   9        4.57        6.29      1.00 o
 -11   3   9        5.40        1.65      1.25 o
 -10   3   9       35.48       40.21      1.01 o
  -9   3   9       61.89       69.40      2.64 o
  -8   3   9        1.22        5.29      1.39 o
  -7   3   9       12.81       15.34      0.76 o
  -6   3   9        6.54        4.45      0.68 o
  -5   3   9        1.59        2.81      0.73 o
  -4   3   9        5.03        6.39      0.67 o
  -3   3   9       59.46       59.34      1.24 o
  -2   3   9        9.87       13.95      1.88 o
  -1   3   9      482.54      502.74      4.42 o
   0   3   9        3.31        4.49      1.04 o
   1   3   9       39.65       45.27      1.49 o
   2   3   9       16.42       21.47      1.29 o
   3   3   9      188.49      172.62      2.83 o
   4   3   9       95.41       88.39      1.97 o
   5   3   9        0.67       -0.09      0.81 o
   6   3   9       81.56       77.45      1.77 o
   7   3   9        0.00        1.90      1.72 o
   8   3   9       24.56       23.10      1.05 o
   9   3   9        1.18        1.35      1.42 o
 -10   4   9        0.34        4.74      1.63 o
  -9   4   9       10.76       12.59      0.95 o
  -8   4   9       55.96       53.83      0.99 o
  -7   4   9       21.35       25.19      1.22 o
  -6   4   9       19.71       18.65      0.94 o
  -5   4   9        0.23        4.18      0.80 o
  -4   4   9        0.54        1.16      0.73 o
  -3   4   9      164.08      151.29      1.51 o
  -2   4   9       19.13       15.83      0.98 o
  -1   4   9        0.25        1.33      0.86 o
   0   4   9        2.24        4.96      0.80 o
   1   4   9        0.64        0.53      0.78 o
   2   4   9        8.91        6.26      0.86 o
   3   4   9       21.11       18.09      2.28 o
   4   4   9       50.83       49.36      1.87 o
   5   4   9        5.84        9.07      0.98 o
   6   4   9        0.00        1.31      0.97 o
   7   4   9        0.79        1.68      1.00 o
   8   4   9        9.67        7.90      1.02 o
   9   4   9       17.27       18.05      1.24 o
 -10   5   9        0.02        0.45      0.79 o
  -9   5   9       14.45       18.04      0.82 o
  -8   5   9        1.03        1.84      0.82 o
  -7   5   9       23.54       19.38      0.78 o
  -6   5   9       10.92       14.88      0.68 o
  -5   5   9      134.09      138.46      2.73 o
  -4   5   9      117.42      115.50      2.30 o
  -3   5   9       20.91       16.25      0.83 o
  -2   5   9       65.14       59.38      1.31 o
  -1   5   9       50.74       50.85      1.05 o
   0   5   9      238.27      220.35      4.24 o
   1   5   9       17.11       14.80      1.78 o
   2   5   9        4.92        5.32      0.77 o
   3   5   9      487.14      495.46      6.08 o
   4   5   9       12.21       18.92      1.37 o
   5   5   9       18.82       20.20      2.89 o
   6   5   9        7.75        8.79      1.40 o
   7   5   9       13.16       11.72      0.91 o
   8   5   9       17.67       18.11      0.95 o
  -9   6   9        3.17        4.97      1.65 o
  -8   6   9        0.18        0.93      1.69 o
  -7   6   9        8.06       10.80      1.37 o
  -6   6   9       61.60       59.01      1.36 o
  -5   6   9       27.17       24.27      1.01 o
  -4   6   9       49.63       51.27      1.60 o
  -3   6   9       24.00       22.96      0.86 o
  -2   6   9       79.84       77.84      2.28 o
  -1   6   9       70.31       65.54      1.91 o
   0   6   9       59.34       46.42      1.03 o
   1   6   9       50.57       55.19      2.15 o
   2   6   9        4.74        6.37      1.50 o
   3   6   9       39.48       38.26      1.14 o
   4   6   9       20.79       20.87      0.99 o
   5   6   9        0.01        3.00      1.12 o
   6   6   9        3.59        3.97      0.94 o
   7   6   9        0.52        0.50      0.90 o
   8   6   9        7.19        8.93      1.15 o
  -8   7   9        3.21        5.99      1.08 o
  -7   7   9        0.18       -0.88      0.88 o
  -6   7   9        9.31        8.79      0.70 o
  -5   7   9        0.30       -0.23      0.88 o
  -4   7   9      174.32      159.56      3.97 o
  -3   7   9       73.07       75.70      1.66 o
  -2   7   9       54.60       47.53      1.49 o
  -1   7   9        9.82       11.81      0.85 o
   0   7   9       97.84       94.55      1.31 o
   1   7   9        0.74        3.91      2.57 o
   2   7   9       25.94       26.18      0.86 o
   3   7   9       41.96       46.08      1.13 o
   4   7   9       48.57       46.70      0.99 o
   5   7   9        2.58        2.95      1.53 o
   6   7   9        3.79        4.40      0.90 o
   7   7   9        0.26        1.36      1.13 o
  -7   8   9        3.89        4.10      1.03 o
  -6   8   9        1.59        2.46      1.04 o
  -5   8   9       11.22       15.15      1.74 o
  -4   8   9       67.83       65.84      1.97 o
  -3   8   9        9.63       11.19      1.06 o
  -2   8   9       24.87       23.09      1.06 o
  -1   8   9       66.13       61.51      1.60 o
   0   8   9        7.46        6.58      1.02 o
   1   8   9        3.16        4.80      2.01 o
   2   8   9       16.56       19.82      0.92 o
   3   8   9        3.21        3.21      0.81 o
   4   8   9        0.30        0.92      1.06 o
   5   8   9        1.50        3.86      0.93 o
   6   8   9        0.37        1.80      1.01 o
  -6   9   9        0.38        6.86      3.63 o
  -5   9   9       19.91       22.05      0.94 o
  -4   9   9       11.32       10.53      1.19 o
  -3   9   9       10.12       14.20      1.41 o
  -2   9   9       11.48       13.50      1.04 o
  -1   9   9        0.05        1.09      0.85 o
   0   9   9       41.14       41.02      1.48 o
   1   9   9        0.42        1.37      0.82 o
   2   9   9        5.53        3.96      0.87 o
   3   9   9        7.46        6.72      0.97 o
   4   9   9       26.30       26.35      0.77 o
  -4  10   9       16.27       14.41      1.80 o
  -3  10   9        0.46        2.62      1.08 o
  -2  10   9        1.18        3.85      1.26 o
  -1  10   9        0.93        0.46      0.94 o
   0  10   9        0.00        0.28      0.95 o
   1  10   9        0.85        1.46      0.81 o
   2  10   9        5.15        6.82      0.88 o
 -10   0  10       47.66       45.46      3.32 o
  -8   0  10      376.95      369.94      2.29 o
  -6   0  10       55.53       54.50      4.33 o
  -4   0  10       21.19       16.76      2.40 o
  -2   0  10       46.86       59.66      1.58 o
   0   0  10       55.54       54.54      2.28 o
   2   0  10       58.69       57.34      4.53 o
   4   0  10       26.41       20.61      1.24 o
   6   0  10        4.05        3.28      0.97 o
   8   0  10       42.73       40.31      3.22 o
 -11   1  10        3.27        1.66      0.79 o
 -10   1  10        0.03        0.70      0.76 o
  -9   1  10        5.05        7.32      1.55 o
  -8   1  10      116.22      126.68      1.83 o
  -7   1  10        0.35        0.81      1.07 o
  -6   1  10       36.70       36.53      0.92 o
  -5   1  10        4.96        4.57      1.52 o
  -4   1  10      182.99      173.86      2.04 o
  -3   1  10        1.40        3.79      0.69 o
  -2   1  10       13.14       17.40      1.24 o
  -1   1  10      304.32      309.23      2.19 o
   0   1  10       76.76       67.43      1.29 o
   1   1  10      209.39      202.29      3.22 o
   2   1  10      218.06      235.10      1.98 o
   3   1  10       28.68       32.32      1.57 o
   4   1  10      109.04      107.34      1.06 o
   5   1  10        3.17        3.52      0.99 o
   6   1  10        1.06        0.69      1.62 o
   7   1  10       30.72       26.31      0.97 o
   8   1  10        0.47       -0.80      0.91 o
   9   1  10        6.61        5.67      1.69 o
 -11   2  10        2.54        0.76      3.04 o
 -10   2  10        5.25        7.21      0.79 o
  -9   2  10        1.06        1.56      0.77 o
  -8   2  10       50.70       52.02      2.13 o
  -7   2  10       27.57       25.00      1.37 o
  -6   2  10       19.93       18.35      0.74 o
  -5   2  10       20.99       17.78      0.96 o
  -4   2  10       38.34       46.80      2.06 o
  -3   2  10       23.39       23.53      1.59 o
  -2   2  10      102.35      101.67      1.85 o
  -1   2  10        8.71        9.86      1.48 o
   0   2  10      151.19      142.59      4.20 o
   1   2  10        0.02        0.86      1.62 o
   2   2  10        2.51        3.31      0.95 o
   3   2  10        7.11        5.53      1.08 o
   4   2  10       61.82       69.31      2.42 o
   5   2  10       31.62       31.68      0.83 o
   6   2  10       28.75       25.54      1.34 o
   7   2  10       15.25       15.93      1.47 o
   8   2  10       27.91       28.95      1.05 o
   9   2  10       10.08       10.81      1.74 o
 -10   3  10        0.23        2.00      0.91 o
  -9   3  10        0.71        2.27      1.65 o
  -8   3  10        3.37        6.34      1.75 o
  -7   3  10       58.19       60.99      0.94 o
  -6   3  10        2.27        2.83      0.89 o
  -5   3  10        0.76        0.72      0.93 o
  -4   3  10        0.73        0.55      1.18 o
  -3   3  10       59.05       56.11      0.98 o
  -2   3  10        0.36       -1.06      1.06 o
  -1   3  10      120.86      130.22      2.87 o
   0   3  10        0.43        2.01      0.84 o
   1   3  10      194.63      201.41      1.58 o
   2   3  10       13.65       11.73      1.23 o
   3   3  10      162.78      151.00      2.06 o
   4   3  10        6.93        7.40      1.72 o
   5   3  10        0.29        0.83      2.68 o
   6   3  10        0.06        2.66      3.45 o
   7   3  10       31.39       30.13      1.80 o
   8   3  10        3.69        5.51      0.99 o
   9   3  10       19.05       16.82      0.98 o
 -10   4  10       10.75       11.03      1.19 o
  -9   4  10        1.15        2.54      0.94 o
  -8   4  10        7.23        7.40      0.71 o
  -7   4  10        0.03        1.16      0.69 o
  -6   4  10       70.46       62.40      0.99 o
  -5   4  10       56.76       49.39      1.17 o
  -4   4  10      107.05       99.73      0.93 o
  -3   4  10        7.78        9.65      0.88 o
  -2   4  10       53.44       58.55      3.53 o
  -1   4  10        4.22        3.80      0.86 o
   0   4  10       31.51       31.53      3.29 o
   1   4  10      129.36      118.73      3.18 o
   2   4  10       57.37       55.47      1.16 o
   3   4  10        0.51        2.05      1.31 o
   4   4  10       40.27       45.42      1.24 o
   5   4  10       32.15       29.74      1.06 o
   6   4  10       14.65       11.55      1.14 o
   7   4  10        3.76        2.57      1.11 o
   8   4  10        0.69        1.85      0.98 o
  -9   5  10        4.86        3.11      1.80 o
  -8   5  10       45.05       41.48      0.85 o
  -7   5  10       48.68       42.56      1.09 o
  -6   5  10       14.99       15.41      1.41 o
  -5   5  10       26.46       25.97      1.50 o
  -4   5  10      383.82      363.17      4.40 o
  -3   5  10        8.98        9.59      1.07 o
  -2   5  10        0.53        1.39      1.79 o
  -1   5  10       22.18       20.51      0.89 o
   0   5  10      173.48      153.28      3.98 o
   1   5  10       28.98       23.61      1.05 o
   2   5  10      103.43       94.55      1.45 o
   3   5  10      129.07      121.41      1.24 o
   4   5  10        4.31        6.34      0.89 o
   5   5  10       13.38       11.03      2.98 o
   6   5  10        4.32        4.03      0.95 o
   7   5  10        0.18        3.15      2.02 o
   8   5  10        5.22       13.41      4.31 o
  -9   6  10        3.16        3.43      0.99 o
  -8   6  10        0.35        1.61      0.83 o
  -7   6  10        3.28        5.26      0.82 o
  -6   6  10      105.45       89.26      1.49 o
  -5   6  10        3.54        3.60      0.93 o
  -4   6  10       11.04       10.63      0.88 o
  -3   6  10        6.32        4.69      0.86 o
  -2   6  10      226.68      216.87      2.94 o
  -1   6  10       35.37       39.74      1.49 o
   0   6  10        1.53        1.20      0.97 o
   1   6  10       77.76       68.46      1.28 o
   2   6  10       13.05       13.61      1.35 o
   3   6  10       13.08       11.02      1.41 o
   4   6  10        4.50        7.72      0.83 o
   5   6  10        0.79        0.53      1.42 o
   6   6  10        0.34        0.09      0.90 o
   7   6  10       15.85       16.80      1.08 o
  -8   7  10        3.19        2.37      1.01 o
  -7   7  10        0.13        0.79      0.77 o
  -6   7  10        2.06        3.98      1.08 o
  -5   7  10        7.57       10.28      0.91 o
  -4   7  10      143.66      135.37      2.18 o
  -3   7  10       86.73       89.00      1.82 o
  -2   7  10        0.22        1.73      1.09 o
  -1   7  10        2.33        3.74      1.22 o
   0   7  10       57.48       55.95      1.49 o
   1   7  10       70.33       72.19      1.74 o
   2   7  10       28.48       32.57      0.88 o
   3   7  10       66.63       63.47      2.07 o
   4   7  10        2.48        2.19      0.98 o
   5   7  10        0.31        3.25      0.91 o
   6   7  10        3.02        4.03      0.93 o
  -7   8  10        0.12        0.43      0.84 o
  -6   8  10        1.11       -1.02      1.74 o
  -5   8  10        0.26       -0.91      1.39 o
  -4   8  10        1.42        2.13      0.83 o
  -3   8  10       43.58       38.19      2.57 o
  -2   8  10        2.43        5.82      1.57 o
  -1   8  10       15.02       18.56      1.65 o
   0   8  10        5.53        4.77      0.91 o
   1   8  10        7.17        7.93      1.01 o
   2   8  10        5.20        7.00      1.38 o
   3   8  10        0.06        0.57      0.76 o
   4   8  10       12.92       15.35      0.93 o
   5   8  10        0.88       -0.21      0.93 o
  -5   9  10        0.58        0.34      0.82 o
  -4   9  10        2.14        4.22      1.47 o
  -3   9  10       22.11       22.84      1.07 o
  -2   9  10        0.21       -0.04      1.18 o
  -1   9  10       15.64       19.65      0.99 o
   0   9  10        0.02        0.68      0.90 o
   1   9  10        5.33        3.66      0.96 o
   2   9  10        0.24        0.05      0.77 o
   3   9  10       19.42       21.78      0.84 o
   4   9  10       11.53       12.60      1.85 o
  -3  10  10        3.79        5.28      1.52 o
  -2  10  10        1.01        2.39      1.21 o
  -1  10  10        6.15        7.28      1.06 o
   0  10  10        7.94       10.72      1.61 o
   1  10  10        0.73       -0.06      0.87 o
  -9   0  11        0.22        0.65      2.24 o
  -7   0  11      351.86      360.66      5.65 o
  -5   0  11      703.43      657.90      2.48 o
  -3   0  11       11.87       17.92      1.52 o
  -1   0  11      293.29      324.08      2.64 o
   1   0  11      250.73      303.06      2.99 o
   3   0  11        5.51        5.68      1.45 o
   5   0  11       25.11       23.49      1.43 o
   7   0  11        0.79        3.52      1.17 o
   9   0  11       24.31       21.68      1.48 o
 -10   1  11       19.58       18.61      1.97 o
  -9   1  11       23.82       21.74      1.04 o
  -8   1  11        2.09        4.86      0.97 o
  -7   1  11      358.40      338.97      3.60 o
  -6   1  11      118.52      114.98      1.58 o
  -5   1  11        3.88        6.68      0.93 o
  -4   1  11      182.50      171.65      1.88 o
  -3   1  11       23.26       19.75      1.37 o
  -2   1  11       57.18       66.45      1.37 o
  -1   1  11       24.21       36.33      1.17 o
   0   1  11       75.81       68.83      1.44 o
   1   1  11        0.10        3.62      4.81 o
   2   1  11      211.66      205.94      1.35 o
   3   1  11       22.32       29.76      1.78 o
   4   1  11       21.55       22.61      1.19 o
   5   1  11       27.61       30.86      1.20 o
   6   1  11        6.82       11.56      1.01 o
   7   1  11       24.52       25.51      0.86 o
   8   1  11       11.04       10.91      1.21 o
   9   1  11        3.59        4.30      1.10 o
 -10   2  11       29.30       31.06      2.83 o
  -9   2  11        0.47        2.43      1.30 o
  -8   2  11      286.30      290.73      2.78 o
  -7   2  11       35.07       32.55      0.96 o
  -6   2  11        9.41        7.59      1.24 o
  -5   2  11      163.74      159.43      1.74 o
  -4   2  11        2.02        4.15      0.73 o
  -3   2  11       56.67       48.49      1.93 o
  -2   2  11       34.68       32.39      1.25 o
  -1   2  11      162.10      164.72      4.22 o
   0   2  11      993.14      970.25     20.46 o
   1   2  11       49.38       38.17      1.22 o
   2   2  11        1.29        0.83      1.17 o
   3   2  11       20.77       18.89      2.05 o
   4   2  11       65.43       62.26      1.05 o
   5   2  11        0.04        0.72      0.99 o
   6   2  11        0.61        0.36      0.81 o
   7   2  11        2.14        3.68      1.82 o
   8   2  11        1.88        1.45      0.96 o
   9   2  11       16.85       15.69      2.19 o
 -10   3  11       23.88       21.56      1.16 o
  -9   3  11       36.44       36.45      1.35 o
  -8   3  11        0.00        0.97      0.90 o
  -7   3  11        0.00        0.54      0.81 o
  -6   3  11       50.56       51.32      1.47 o
  -5   3  11      135.84      116.08      2.02 o
  -4   3  11       87.83       78.10      1.55 o
  -3   3  11        2.39        5.87      1.53 o
  -2   3  11      115.12      115.19      2.16 o
  -1   3  11       55.76       58.63      1.57 o
   0   3  11      337.32      345.80      6.88 o
   1   3  11        0.57       -0.40      1.25 o
   2   3  11      350.46      324.27      5.78 o
   3   3  11      262.42      244.25      6.01 o
   4   3  11        1.70        5.48      2.58 o
   5   3  11        0.53       -0.70      0.79 o
   6   3  11       13.86       10.92      1.15 o
   7   3  11       22.27       25.23      2.44 o
   8   3  11        8.39        8.94      1.42 o
 -10   4  11        0.04        1.88      0.74 o
  -9   4  11        0.76        3.67      0.82 o
  -8   4  11       16.06       15.12      0.76 o
  -7   4  11       11.72       15.46      0.72 o
  -6   4  11       40.37       39.70      0.88 o
  -5   4  11       34.79       33.16      0.90 o
  -4   4  11        0.00        3.00      1.29 o
  -3   4  11       41.34       36.92      1.07 o
  -2   4  11       18.72       19.10      1.36 o
  -1   4  11       13.99       13.75      1.26 o
   0   4  11      241.48      221.12      2.26 o
   1   4  11      665.14      662.88      8.30 o
   2   4  11       26.25       26.55      1.48 o
   3   4  11      193.16      178.93      1.86 o
   4   4  11       27.19       25.63      1.02 o
   5   4  11       46.27       44.88      1.08 o
   6   4  11       31.95       32.32      2.23 o
   7   4  11        1.19        3.16      0.99 o
   8   4  11        1.09        4.24      1.16 o
  -9   5  11        2.78        1.32      1.54 o
  -8   5  11        5.25        7.98      1.49 o
  -7   5  11        2.68        2.42      0.81 o
  -6   5  11       26.84       32.52      1.66 o
  -5   5  11      132.11      130.15      2.30 o
  -4   5  11       96.54       95.14      1.58 o
  -3   5  11        2.59        1.32      1.54 o
  -2   5  11        4.76        6.29      1.03 o
  -1   5  11      122.79      116.14      1.16 o
   0   5  11      252.12      274.92      1.98 o
   1   5  11        0.58        0.27      1.03 o
   2   5  11       25.76       25.39      1.35 o
   3   5  11      148.51      149.53      1.36 o
   4   5  11       21.85       22.39      1.35 o
   5   5  11       12.76       11.49      1.24 o
   6   5  11        2.73        1.63      2.69 o
   7   5  11        0.68       -1.07      1.59 o
  -8   6  11        8.62       12.57      1.00 o
  -7   6  11        0.08        2.65      1.08 o
  -6   6  11       36.76       33.19      0.83 o
  -5   6  11       41.18       37.62      0.81 o
  -4   6  11        5.83        6.13      0.89 o
  -3   6  11       12.11       13.45      0.89 o
  -2   6  11       30.71       30.05      1.34 o
  -1   6  11       23.20       20.39      1.69 o
   0   6  11       22.50       22.84      1.18 o
   1   6  11      206.83      202.08      2.96 o
   2   6  11       19.04       23.26      0.95 o
   3   6  11      110.88       98.56      1.12 o
   4   6  11       47.64       47.99      1.83 o
   5   6  11       19.16       22.42      0.95 o
   6   6  11        1.86        2.88      1.14 o
   7   6  11        0.02        1.60      1.86 o
  -8   7  11        2.39        0.40      2.10 o
  -7   7  11        0.11       -0.58      0.79 o
  -6   7  11        4.55        8.45      1.77 o
  -5   7  11        0.38        1.85      1.42 o
  -4   7  11       64.15       59.69      2.41 o
  -3   7  11       14.12       13.66      1.00 o
  -2   7  11       31.02       29.24      1.23 o
  -1   7  11       26.56       28.04      1.14 o
   0   7  11       24.50       20.89      1.41 o
   1   7  11        0.42        0.71      1.21 o
   2   7  11        0.01        0.23      0.81 o
   3   7  11       14.32       15.09      1.52 o
   4   7  11       14.51       18.04      0.94 o
   5   7  11        0.06        0.84      0.89 o
   6   7  11        0.21        0.11      0.92 o
  -6   8  11        2.16        3.37      0.86 o
  -5   8  11        5.13        7.38      1.68 o
  -4   8  11        1.52        5.40      1.14 o
  -3   8  11       23.29       25.02      1.97 o
  -2   8  11       15.11       13.67      1.02 o
  -1   8  11       23.01       20.18      0.88 o
   0   8  11       82.76       78.93      2.03 o
   1   8  11       14.24       11.81      0.89 o
   2   8  11        0.86        1.65      0.80 o
   3   8  11        3.20        3.11      0.90 o
   4   8  11       16.94       18.22      0.94 o
   5   8  11        0.22        4.94      2.03 o
  -5   9  11        6.22        5.77      1.08 o
  -4   9  11        4.62        5.03      1.19 o
  -3   9  11        8.55        8.11      1.06 o
  -2   9  11       23.83       22.73      1.10 o
  -1   9  11        1.40        3.95      0.87 o
   0   9  11        0.11       -0.83      0.83 o
   1   9  11        1.63        3.34      0.92 o
   2   9  11        4.41        3.90      0.91 o
   3   9  11        1.90        1.54      0.93 o
 -10   0  12        0.07       -0.38      4.06 o
  -8   0  12       12.38       13.86      1.46 o
  -6   0  12      863.17      852.44     16.48 o
  -4   0  12      151.84      143.77      3.15 o
  -2   0  12      224.11      211.05      4.57 o
   0   0  12        5.07       10.81      2.11 o
   2   0  12      174.90      184.39      2.15 o
   4   0  12       48.79       40.80      1.12 o
   6   0  12       58.30       62.88      1.60 o
   8   0  12       14.68       20.54      1.48 o
 -10   1  12        3.26        2.03      1.02 o
  -9   1  12       39.58       41.52      1.58 o
  -8   1  12       34.51       33.33      0.99 o
  -7   1  12       41.57       40.96      0.93 o
  -6   1  12      180.58      162.56      2.23 o
  -5   1  12       28.68       26.69      0.89 o
  -4   1  12      596.05      589.28      6.24 o
  -3   1  12        3.59        3.78      1.00 o
  -2   1  12      137.65      128.25      1.65 o
  -1   1  12      114.73      101.85      1.49 o
   0   1  12      474.72      442.79      2.94 o
   1   1  12       40.79       45.38      1.96 o
   2   1  12        4.37        4.62      1.39 o
   3   1  12        0.30        0.46      1.66 o
   4   1  12      367.12      375.96      4.24 o
   5   1  12       55.39       56.49      1.63 o
   6   1  12        6.51        8.92      1.21 o
   7   1  12       15.28       13.23      1.00 o
   8   1  12        2.09        1.44      1.20 o
 -10   2  12       10.00       10.10      1.53 o
  -9   2  12        6.06        4.69      1.18 o
  -8   2  12       34.40       35.05      1.84 o
  -7   2  12        0.01       -0.43      0.88 o
  -6   2  12      165.31      163.43      2.30 o
  -5   2  12       71.05       74.00      1.49 o
  -4   2  12      300.45      288.36      2.92 o
  -3   2  12      134.40      130.86      1.78 o
  -2   2  12        0.24       -0.72      1.69 o
  -1   2  12       99.94       96.20      3.30 o
   0   2  12       37.79       43.52      3.69 o
   1   2  12        1.50        2.06      1.04 o
   2   2  12        1.40        3.96      1.91 o
   3   2  12      156.55      164.54      1.38 o
   4   2  12       35.31       34.66      1.40 o
   5   2  12        1.32        0.47      1.88 o
   6   2  12       23.36       27.82      1.39 o
   7   2  12       20.07       18.38      1.59 o
   8   2  12        7.84        9.46      1.04 o
 -10   3  12        1.92        0.79      1.73 o
  -9   3  12       38.64       40.30      1.22 o
  -8   3  12       13.51       15.18      1.05 o
  -7   3  12       41.27       40.52      1.44 o
  -6   3  12        1.96        2.50      1.62 o
  -5   3  12       83.31       79.80      1.53 o
  -4   3  12       27.11       24.80      0.91 o
  -3   3  12        7.74       12.36      1.04 o
  -2   3  12      136.40      133.44      2.45 o
  -1   3  12       33.81       27.09      2.40 o
   0   3  12       14.77       15.71      3.27 o
   1   3  12       56.40       53.84      1.78 o
   2   3  12      120.23      116.29      4.09 o
   3   3  12       21.35       20.88      2.06 o
   4   3  12        0.76        3.41      1.80 o
   5   3  12       67.56       65.33      1.13 o
   6   3  12        5.85        8.58      2.35 o
   7   3  12       35.08       36.18      1.52 o
   8   3  12        0.74       -1.15      1.15 o
  -9   4  12        0.09        0.44      0.95 o
  -8   4  12       14.70       12.71      0.72 o
  -7   4  12        5.22        6.04      0.80 o
  -6   4  12       69.78       76.01      2.11 o
  -5   4  12        0.98        2.45      0.74 o
  -4   4  12      264.94      263.02      3.08 o
  -3   4  12       74.06       70.40      1.05 o
  -2   4  12       18.94       18.83      1.19 o
  -1   4  12       20.19       18.71      1.59 o
   0   4  12       11.26       10.36      0.81 o
   1   4  12      127.45      135.74      3.94 o
   2   4  12      245.80      245.19      1.35 o
   3   4  12        0.20        0.78      0.99 o
   4   4  12        4.73        3.93      0.88 o
   5   4  12        0.80        0.89      1.12 o
   6   4  12        2.15        0.25      1.39 o
   7   4  12       11.26       11.74      2.31 o
  -9   5  12        0.06       -0.08      0.83 o
  -8   5  12        0.67        0.91      0.83 o
  -7   5  12        8.68       13.54      1.34 o
  -6   5  12       15.24       12.67      0.83 o
  -5   5  12       14.63       12.66      0.84 o
  -4   5  12       49.15       51.32      1.99 o
  -3   5  12       45.95       41.04      1.07 o
  -2   5  12        8.69        9.41      1.16 o
  -1   5  12       38.78       36.13      0.99 o
   0   5  12       40.22       40.91      0.98 o
   1   5  12        2.34        2.40      0.90 o
   2   5  12       12.57       10.14      1.40 o
   3   5  12       30.44       25.34      1.19 o
   4   5  12       37.01       33.08      1.55 o
   5   5  12        0.02        0.39      1.08 o
   6   5  12        1.81       -0.80      1.02 o
   7   5  12        0.52        2.19      0.89 o
  -8   6  12        0.59       -0.51      1.06 o
  -7   6  12        0.43        0.64      0.74 o
  -6   6  12       22.31       23.76      1.42 o
  -5   6  12       63.45       65.22      1.25 o
  -4   6  12       11.38       14.70      1.45 o
  -3   6  12        7.78        9.28      0.85 o
  -2   6  12        9.69       11.24      1.17 o
  -1   6  12       97.06       93.79      1.94 o
   0   6  12        0.63        2.07      1.12 o
   1   6  12       15.72       17.83      1.33 o
   2   6  12      144.32      134.86      1.10 o
   3   6  12       39.53       39.41      0.87 o
   4   6  12       21.29       26.42      2.58 o
   5   6  12        1.08        3.01      0.87 o
   6   6  12        0.34        1.45      1.03 o
  -7   7  12        7.41       10.15      1.00 o
  -6   7  12        1.84        4.36      1.05 o
  -5   7  12        4.50        2.07      1.01 o
  -4   7  12        0.18        1.79      1.09 o
  -3   7  12        0.62        0.77      1.08 o
  -2   7  12       24.54       25.53      1.96 o
  -1   7  12        0.55        2.09      0.88 o
   0   7  12       41.81       43.43      1.47 o
   1   7  12        0.44        1.91      0.79 o
   2   7  12        0.82        3.01      0.81 o
   3   7  12        0.42        0.49      1.82 o
   4   7  12        3.68        4.71      0.91 o
   5   7  12        7.15        7.06      1.31 o
  -6   8  12       12.87       12.51      1.14 o
  -5   8  12        5.44        8.67      2.13 o
  -4   8  12        8.52       11.50      1.95 o
  -3   8  12       11.76       12.65      2.03 o
  -2   8  12        0.04        0.32      0.92 o
  -1   8  12       22.30       18.45      0.88 o
   0   8  12        1.60        4.22      0.93 o
   1   8  12       11.90       10.98      0.84 o
   2   8  12        0.45        2.80      0.81 o
   3   8  12        9.43        8.08      0.83 o
   4   8  12        1.81        1.71      0.84 o
  -4   9  12        8.44       10.92      3.38 o
  -3   9  12        0.99        2.20      0.90 o
  -2   9  12        3.47        3.77      2.79 o
  -1   9  12       11.17        9.56      0.91 o
   0   9  12        0.03        1.23      1.40 o
   1   9  12        0.11       -0.84      0.84 o
   2   9  12        0.06        2.70      1.03 o
  -9   0  13        2.76        3.05      1.36 o
  -7   0  13       53.38       52.55      3.22 o
  -5   0  13        1.85        1.72      1.52 o
  -3   0  13      705.72      719.59     18.66 o
  -1   0  13      171.23      177.30      2.61 o
   1   0  13        0.05        1.10      1.40 o
   3   0  13        0.65        2.22      1.95 o
   5   0  13       51.36       56.88      3.24 o
   7   0  13        2.20        4.57      1.67 o
 -10   1  13        4.17       10.72      1.47 o
  -9   1  13        1.12        5.33      1.16 o
  -8   1  13        9.51       12.00      0.95 o
  -7   1  13       26.84       27.14      1.56 o
  -6   1  13       73.33       74.53      1.77 o
  -5   1  13      138.00      134.59      1.16 o
  -4   1  13       19.33       23.42      0.87 o
  -3   1  13       59.06       61.94      1.45 o
  -2   1  13      135.81      139.82      4.28 o
  -1   1  13      276.41      276.09      2.03 o
   0   1  13       73.52       74.55      1.62 o
   1   1  13        3.84        6.52      1.45 o
   2   1  13       13.27        8.98      1.41 o
   3   1  13        5.41        4.94      0.87 o
   4   1  13       17.01       19.52      1.66 o
   5   1  13       42.72       48.07      1.25 o
   6   1  13       22.63       22.94      1.05 o
   7   1  13       29.73       29.81      0.99 o
   8   1  13        7.32        9.86      1.59 o
 -10   2  13        0.48        0.98      2.04 o
  -9   2  13        1.75        2.61      1.00 o
  -8   2  13        8.95        5.88      0.90 o
  -7   2  13        1.93        1.95      1.86 o
  -6   2  13        0.52        1.37      0.67 o
  -5   2  13       11.06       10.89      0.90 o
  -4   2  13      432.48      421.01      3.04 o
  -3   2  13      318.33      323.54      3.88 o
  -2   2  13       28.94       25.31      0.97 o
  -1   2  13      257.26      278.27      6.93 o
   0   2  13       21.07       23.87      1.45 o
   1   2  13       31.70       27.52      1.36 o
   2   2  13      122.45      108.40      2.97 o
   3   2  13       50.47       51.54      2.26 o
   4   2  13       27.82       29.88      1.58 o
   5   2  13        2.55        4.29      0.88 o
   6   2  13        0.17        3.40      0.88 o
   7   2  13        0.17       -0.86      1.65 o
  -9   3  13        1.37        3.37      1.30 o
  -8   3  13       34.74       34.94      1.44 o
  -7   3  13        3.25        6.54      0.92 o
  -6   3  13       67.66       69.12      1.82 o
  -5   3  13        0.31        0.62      0.80 o
  -4   3  13        1.11        2.31      0.70 o
  -3   3  13      264.92      255.10      2.73 o
  -2   3  13      356.87      329.79      2.14 o
  -1   3  13      239.03      231.39      2.69 o
   0   3  13        8.56       10.47      2.14 o
   1   3  13        4.21        6.38      1.00 o
   2   3  13        0.75        2.65      2.63 o
   3   3  13       28.86       28.57      2.76 o
   4   3  13       46.13       43.89      1.44 o
   5   3  13        1.18        3.27      1.74 o
   6   3  13       36.96       34.42      1.39 o
   7   3  13        3.73        8.90      1.28 o
  -9   4  13        1.08        1.78      0.83 o
  -8   4  13        0.12        2.44      0.99 o
  -7   4  13        5.68        6.38      1.52 o
  -6   4  13        2.51        0.68      0.82 o
  -5   4  13       33.07       35.46      1.38 o
  -4   4  13      143.60      141.28      1.88 o
  -3   4  13        0.00        0.16      0.99 o
  -2   4  13       65.51       65.52      1.20 o
  -1   4  13      100.51      102.04      1.25 o
   0   4  13        3.30        4.98      1.00 o
   1   4  13       17.65       18.72      1.65 o
   2   4  13      116.22      108.55      2.78 o
   3   4  13      108.83      114.10      2.57 o
   4   4  13       13.41       16.62      2.34 o
   5   4  13       22.80       21.41      1.64 o
   6   4  13        4.75        4.44      1.36 o
   7   4  13        1.32        3.20      0.98 o
  -8   5  13        6.44        6.85      1.21 o
  -7   5  13        3.39        4.71      0.90 o
  -6   5  13        0.01        0.80      0.90 o
  -5   5  13        8.20        9.62      1.10 o
  -4   5  13       17.95       14.94      1.31 o
  -3   5  13       18.06       20.81      1.03 o
  -2   5  13       37.15       34.12      4.21 o
  -1   5  13        3.52        5.03      1.74 o
   0   5  13       69.22       70.77      1.11 o
   1   5  13        0.28       -0.22      1.05 o
   2   5  13        3.65        7.51      0.87 o
   3   5  13       20.52       17.09      0.91 o
   4   5  13        7.08       10.19      0.97 o
   5   5  13        2.26        2.75      1.15 o
   6   5  13        0.95        3.35      1.10 o
  -7   6  13        2.57        2.13      1.00 o
  -6   6  13        1.21        1.61      1.38 o
  -5   6  13       87.93       84.95      1.65 o
  -4   6  13       28.89       26.78      1.92 o
  -3   6  13       18.13       15.44      1.67 o
  -2   6  13       16.61       19.34      1.16 o
  -1   6  13        1.92       -0.84      2.04 o
   0   6  13        0.77        2.75      1.64 o
   1   6  13        2.36        2.06      0.89 o
   2   6  13       10.16        8.19      1.34 o
   3   6  13        7.34        6.87      0.90 o
   4   6  13        0.01        1.08      0.90 o
   5   6  13        3.99        2.37      0.88 o
  -6   7  13        0.50       -0.30      1.18 o
  -5   7  13        0.95        2.05      1.10 o
  -4   7  13        1.29        1.97      0.87 o
  -3   7  13        1.00       -0.10      1.12 o
  -2   7  13        5.42        6.30      1.01 o
  -1   7  13        0.02        1.42      1.14 o
   0   7  13       20.75       20.79      1.32 o
   1   7  13        9.25       11.20      1.58 o
   2   7  13        6.31        6.06      1.09 o
   3   7  13        1.54        4.86      0.78 o
   4   7  13        0.92        0.60      0.97 o
  -5   8  13        0.52        2.70      0.86 o
  -4   8  13        7.93        8.00      1.04 o
  -3   8  13        4.49        7.69      1.21 o
  -2   8  13        9.07       10.19      0.96 o
  -1   8  13        1.65        3.08      1.17 o
   0   8  13       17.95       18.89      1.09 o
   1   8  13        0.00        0.26      1.61 o
   2   8  13        0.57        0.36      0.80 o
   3   8  13       10.31       12.79      1.75 o
  -2   9  13        0.32        3.97      1.91 o
  -1   9  13        8.80       11.26      2.28 o
   0   9  13        0.79        5.16      2.01 o
  -8   0  14        1.28       -0.28      1.18 o
  -6   0  14       22.23       17.57      1.45 o
  -4   0  14        4.84        5.79      1.53 o
  -2   0  14      376.06      361.24      5.76 o
   0   0  14       38.95       30.75      1.61 o
   2   0  14       14.43       16.41      1.99 o
   4   0  14       11.17       17.13      2.07 o
   6   0  14       26.27       21.69      4.39 o
  -9   1  14       22.82       20.04      0.95 o
  -8   1  14       43.84       42.81      2.27 o
  -7   1  14        1.37        2.83      1.44 o
  -6   1  14        7.34        8.51      1.30 o
  -5   1  14        6.98        9.04      0.71 o
  -4   1  14      220.34      200.95      2.43 o
  -3   1  14       91.00       82.85      0.93 o
  -2   1  14        1.37        2.75      0.82 o
  -1   1  14       23.65       27.47      1.25 o
   0   1  14        0.01       -0.68      1.15 o
   1   1  14       36.94       30.76      1.06 o
   2   1  14        1.61        3.50      2.13 o
   3   1  14       25.71       27.92      1.37 o
   4   1  14       25.76       26.18      1.06 o
   5   1  14       17.70       21.13      0.96 o
   6   1  14       35.44       47.15      1.83 o
   7   1  14        1.02        3.55      1.66 o
  -9   2  14        1.19        2.86      1.53 o
  -8   2  14       15.32       18.16      2.96 o
  -7   2  14        0.84        3.05      0.75 o
  -6   2  14        0.12       -0.11      0.69 o
  -5   2  14       28.14       23.60      1.37 o
  -4   2  14        2.27        1.29      1.09 o
  -3   2  14      111.80      105.57      1.88 o
  -2   2  14       31.56       33.07      1.59 o
  -1   2  14      320.39      296.95      7.28 o
   0   2  14        7.90        8.65      1.45 o
   1   2  14       43.26       43.94      3.24 o
   2   2  14       17.90       18.92      1.88 o
   3   2  14       14.78       13.44      1.86 o
   4   2  14        1.56        3.20      0.87 o
   5   2  14        1.06        1.29      2.72 o
   6   2  14        0.18       -1.11      1.15 o
   7   2  14       47.83       46.30      3.12 o
  -9   3  14       16.96       11.58      2.17 o
  -8   3  14        0.29        2.54      0.84 o
  -7   3  14        3.74        4.10      0.77 o
  -6   3  14       12.17       15.24      0.88 o
  -5   3  14       51.50       49.13      1.83 o
  -4   3  14        4.10        3.35      1.07 o
  -3   3  14      117.29      105.96      1.44 o
  -2   3  14        0.73        0.15      1.18 o
  -1   3  14       77.32       72.10      3.23 o
   0   3  14        0.96       -0.35      2.09 o
   1   3  14      121.45      116.48      4.03 o
   2   3  14        6.82        8.04      2.19 o
   3   3  14       38.13       33.46      0.95 o
   4   3  14       26.20       24.02      1.11 o
   5   3  14        9.55       12.18      1.25 o
   6   3  14        0.04        3.55      1.41 o
   7   3  14        3.91        3.35      1.46 o
  -8   4  14        5.78        7.87      1.16 o
  -7   4  14       32.86       29.14      0.78 o
  -6   4  14       31.45       24.34      0.94 o
  -5   4  14       46.93       47.93      1.86 o
  -4   4  14       13.27       12.51      1.18 o
  -3   4  14       24.54       23.10      1.64 o
  -2   4  14       64.74       64.55      3.77 o
  -1   4  14      238.60      234.73      1.68 o
   0   4  14        3.41        8.00      0.94 o
   1   4  14       20.92       22.34      1.16 o
   2   4  14        0.22        1.47      1.60 o
   3   4  14        0.13       -0.80      0.87 o
   4   4  14        7.43        7.51      1.14 o
   5   4  14        0.07       -0.32      2.05 o
   6   4  14       13.50       11.58      0.93 o
  -8   5  14        1.94        1.79      1.20 o
  -7   5  14       13.04       12.57      2.07 o
  -6   5  14        0.65        1.15      0.79 o
  -5   5  14       34.40       31.70      0.79 o
  -4   5  14        9.33        7.97      1.01 o
  -3   5  14        4.07        3.11      0.90 o
  -2   5  14        2.94        5.52      1.12 o
  -1   5  14       16.55       18.85      1.21 o
   0   5  14       18.32       18.05      0.97 o
   1   5  14       38.03       41.83      1.22 o
   2   5  14       20.07       19.97      1.08 o
   3   5  14        2.65        2.90      1.24 o
   4   5  14        3.81        3.13      1.18 o
   5   5  14        2.72        4.44      0.99 o
  -7   6  14        3.89        3.20      1.54 o
  -6   6  14        8.21        6.27      1.04 o
  -5   6  14       58.23       52.39      1.74 o
  -4   6  14       15.78       14.65      0.95 o
  -3   6  14        1.05        1.73      0.90 o
  -2   6  14       19.00       24.10      2.89 o
  -1   6  14       23.48       22.78      0.96 o
   0   6  14        1.78        5.29      1.56 o
   1   6  14       10.17       14.37      0.85 o
   2   6  14       19.54       23.85      1.22 o
   3   6  14       10.66       12.02      0.94 o
   4   6  14       16.33       17.13      1.42 o
   5   6  14        0.23        1.06      1.43 o
  -6   7  14        1.94       10.15      2.01 o
  -5   7  14        7.92        8.73      1.22 o
  -4   7  14        3.63        4.12      0.84 o
  -3   7  14        0.54       -0.60      1.05 o
  -2   7  14        9.21        9.41      1.03 o
  -1   7  14        1.83        2.72      0.80 o
   0   7  14       15.08       16.60      0.91 o
   1   7  14        1.22        4.69      0.86 o
   2   7  14        0.86        1.87      0.75 o
   3   7  14        1.33        3.26      1.91 o
  -4   8  14        5.18        5.93      1.23 o
  -3   8  14        0.14        0.58      1.54 o
  -2   8  14        1.10        3.27      1.08 o
  -1   8  14        0.18        0.04      1.27 o
   0   8  14        0.11        2.10      1.41 o
   1   8  14        3.75        4.89      0.86 o
   2   8  14        3.33        7.17      2.01 o
  -9   0  15        1.55       -0.60      1.20 o
  -7   0  15       38.26       29.81      4.03 o
  -5   0  15       41.02       38.32      1.27 o
  -3   0  15       11.94       17.96      1.02 o
  -1   0  15      203.90      201.91      2.62 o
   1   0  15        0.12        2.71      1.36 o
   3   0  15      129.40      117.27      1.89 o
   5   0  15       67.63       71.39      2.31 o
  -9   1  15       24.24       28.07      1.10 o
  -8   1  15       16.55       17.47      1.45 o
  -7   1  15        0.92        1.39      0.90 o
  -6   1  15        8.36        7.01      0.82 o
  -5   1  15      106.58      101.04      1.76 o
  -4   1  15        3.64        4.27      1.22 o
  -3   1  15       91.07       95.65      1.52 o
  -2   1  15       59.48       53.14      2.84 o
  -1   1  15        6.91        4.41      0.99 o
   0   1  15       29.44       31.61      1.45 o
   1   1  15       16.73       15.75      1.18 o
   2   1  15        0.42        0.73      2.23 o
   3   1  15       20.74       22.42      1.19 o
   4   1  15        0.23        3.26      1.50 o
   5   1  15       14.94       11.96      0.96 o
   6   1  15        0.32        1.15      1.55 o
  -8   2  15        1.50        0.99      2.03 o
  -7   2  15        1.79        3.72      0.88 o
  -6   2  15        6.09        9.83      1.23 o
  -5   2  15        2.37        1.38      1.45 o
  -4   2  15        0.02        1.16      0.68 o
  -3   2  15       34.75       37.03      1.15 o
  -2   2  15        3.96        5.74      0.97 o
  -1   2  15       12.86       10.53      1.02 o
   0   2  15        7.39       10.56      2.52 o
   1   2  15        6.97        7.64      2.20 o
   2   2  15        1.09       -1.30      2.86 o
   3   2  15       16.59       14.43      1.17 o
   4   2  15        4.51        8.30      0.98 o
   5   2  15       27.11       29.96      1.03 o
   6   2  15        0.01        4.48      1.38 o
  -8   3  15        9.79       11.94      1.10 o
  -7   3  15        1.95        3.44      1.05 o
  -6   3  15        1.11        4.43      1.09 o
  -5   3  15       92.36       91.78      1.27 o
  -4   3  15       11.98       13.33      0.75 o
  -3   3  15        0.02        4.77      1.19 o
  -2   3  15       88.89       76.63      0.86 o
  -1   3  15        0.63        4.31      1.86 o
   0   3  15        2.50        4.62      1.29 o
   1   3  15        0.31        2.69      1.01 o
   2   3  15       11.91       13.79      2.39 o
   3   3  15        0.93       -0.27      2.44 o
   4   3  15        0.07        3.33      1.18 o
   5   3  15        2.08        0.85      2.97 o
   6   3  15        5.73        9.16      0.95 o
  -8   4  15        0.23        0.46      1.20 o
  -7   4  15        0.46        2.34      1.00 o
  -6   4  15        7.51        9.71      0.88 o
  -5   4  15      109.20      101.72      2.44 o
  -4   4  15        2.52        0.13      1.16 o
  -3   4  15       55.75       51.89      1.63 o
  -2   4  15       23.22       26.34      2.61 o
  -1   4  15       25.38       29.63      1.55 o
   0   4  15        0.80       -0.50      1.56 o
   1   4  15        0.88        0.46      0.90 o
   2   4  15       13.10       11.56      1.15 o
   3   4  15        6.27        7.16      1.05 o
   4   4  15       10.79       14.77      2.76 o
   5   4  15        0.01        0.51      0.92 o
  -7   5  15        0.50        1.52      1.24 o
  -6   5  15        8.58        8.04      1.32 o
  -5   5  15       42.91       37.55      0.90 o
  -4   5  15        0.16        1.58      0.88 o
  -3   5  15        0.24        1.69      1.83 o
  -2   5  15        4.19        5.88      1.00 o
  -1   5  15       11.37       11.30      1.00 o
   0   5  15       37.51       35.16      1.79 o
   1   5  15        4.73        9.06      1.93 o
   2   5  15        8.20       10.52      0.83 o
   3   5  15       56.77       57.22      1.03 o
   4   5  15        4.33        6.96      0.90 o
   5   5  15        4.89        3.89      2.32 o
  -6   6  15        0.44        1.41      0.95 o
  -5   6  15       35.92       36.29      1.20 o
  -4   6  15       13.69       18.42      1.08 o
  -3   6  15        4.11        4.96      1.30 o
  -2   6  15        8.69       11.79      1.87 o
  -1   6  15        0.01        2.01      1.00 o
   0   6  15       16.13       19.94      1.31 o
   1   6  15       27.13       25.40      0.81 o
   2   6  15        0.48        5.07      1.96 o
   3   6  15        0.73        2.84      1.77 o
   4   6  15        9.03       10.50      1.26 o
  -5   7  15        1.92        1.12      2.12 o
  -4   7  15        2.99        5.11      1.07 o
  -3   7  15        0.23        0.92      1.06 o
  -2   7  15       18.78       19.05      0.95 o
  -1   7  15        0.10        1.96      2.37 o
   0   7  15        6.78        9.15      1.74 o
   1   7  15        1.00        2.01      1.36 o
   2   7  15        8.76       10.16      1.78 o
  -8   0  16       23.29       19.25      2.24 o
  -6   0  16       11.08       14.65      1.43 o
  -4   0  16       15.70       16.54      1.64 o
  -2   0  16       24.80       22.46      1.14 o
   0   0  16        2.83        5.01      1.36 o
   2   0  16       87.34       84.48      2.29 o
   4   0  16        3.13        2.22      1.47 o
   6   0  16        0.24        3.35      2.01 o
  -8   1  16        0.51        1.98      1.49 o
  -7   1  16        6.84        8.39      1.92 o
  -6   1  16        2.56        2.70      0.91 o
  -5   1  16       12.71       15.33      0.79 o
  -4   1  16        0.18       -0.64      0.66 o
  -3   1  16       16.18       16.37      0.81 o
  -2   1  16        0.70        0.83      1.28 o
  -1   1  16        0.20       -0.45      2.33 o
   0   1  16       11.77        8.50      3.36 o
   1   1  16        1.70        3.11      1.38 o
   2   1  16        0.08        1.94      1.14 o
   3   1  16        0.00        4.13      1.38 o
   4   1  16        2.91        2.94      1.42 o
   5   1  16        1.39        1.50      1.74 o
   6   1  16        3.94        0.67      1.47 o
  -8   2  16       20.08       23.84      0.97 o
  -7   2  16        2.32        4.47      0.83 o
  -6   2  16        0.01       -0.87      0.87 o
  -5   2  16        3.20        3.10      1.45 o
  -4   2  16       26.77       24.58      1.03 o
  -3   2  16       29.94       31.55      0.83 o
  -2   2  16        0.13        0.43      0.88 o
  -1   2  16      137.45      116.25      2.21 o
   0   2  16        4.17        2.05      1.19 o
   1   2  16       48.46       51.89      4.77 o
   2   2  16       20.81       24.20      1.44 o
   3   2  16        2.37        2.00      1.15 o
   4   2  16        1.24        3.03      1.41 o
   5   2  16        0.73       -1.18      1.18 o
  -7   3  16       13.84       14.34      0.89 o
  -6   3  16       15.06       18.50      0.84 o
  -5   3  16       24.47       28.05      0.93 o
  -4   3  16        6.19        8.69      1.23 o
  -3   3  16        4.04        5.17      0.98 o
  -2   3  16       35.02       28.80      1.97 o
  -1   3  16        9.39        7.59      0.97 o
   0   3  16       16.49       12.66      1.16 o
   1   3  16        0.23        1.21      0.88 o
   2   3  16       18.19       16.06      2.71 o
   3   3  16        1.78        1.90      1.31 o
   4   3  16       20.38       23.87      2.78 o
   5   3  16        2.39        3.40      0.98 o
  -7   4  16        0.21        0.12      1.18 o
  -6   4  16       25.66       35.98      0.98 o
  -5   4  16        3.17        4.01      0.81 o
  -4   4  16        1.15        1.42      0.74 o
  -3   4  16       14.91       15.61      2.14 o
  -2   4  16        1.33        3.11      1.44 o
  -1   4  16       13.33       11.28      0.81 o
   0   4  16        0.01        0.98      0.87 o
   1   4  16        0.19        2.51      0.88 o
   2   4  16        0.83        1.16      0.75 o
   3   4  16        3.75        3.03      1.11 o
   4   4  16        1.18        1.76      1.49 o
  -6   5  16       28.69       32.94      1.01 o
  -5   5  16        7.64        8.06      0.78 o
  -4   5  16       20.12       17.93      1.19 o
  -3   5  16        0.00       -0.36      0.92 o
  -2   5  16       24.93       23.31      1.06 o
  -1   5  16        6.83        8.14      1.00 o
   0   5  16        1.30        0.89      1.18 o
   1   5  16        4.45        4.52      1.36 o
   2   5  16        2.25        3.96      1.51 o
   3   5  16        1.98        0.43      0.84 o
   4   5  16       14.02       16.47      1.37 o
  -5   6  16        0.79        2.04      1.36 o
  -4   6  16        3.17        6.36      1.23 o
  -3   6  16        0.20        0.91      1.55 o
  -2   6  16        3.28        5.86      1.78 o
  -1   6  16        2.40        3.85      0.77 o
   0   6  16        5.00        8.02      1.02 o
   1   6  16        6.76        9.10      1.58 o
   2   6  16        1.47        2.54      1.52 o
  -3   7  16       11.34       17.28      2.79 o
  -2   7  16        8.14        8.98      1.05 o
  -1   7  16        6.43        9.05      1.37 o
   0   7  16        2.69        7.48      1.03 o
  -7   0  17        4.31       12.40      1.47 o
  -5   0  17       39.98       32.97      1.22 o
  -3   0  17       35.07       30.62      2.15 o
  -1   0  17        0.53        3.62      1.94 o
   1   0  17        7.87        4.11      1.39 o
   3   0  17        5.55        5.20      1.45 o
   5   0  17        0.01        5.53      2.10 o
  -7   1  17        5.87        7.47      1.08 o
  -6   1  17        1.36        2.14      1.04 o
  -5   1  17        2.03        1.62      0.74 o
  -4   1  17        0.36        1.49      0.87 o
  -3   1  17        0.86        1.09      1.37 o
  -2   1  17        1.69        1.03      1.11 o
  -1   1  17       85.04       81.30      1.76 o
   0   1  17        0.01        0.71      0.97 o
   1   1  17        2.01        2.74      1.11 o
   2   1  17        4.18        8.24      1.51 o
   3   1  17        0.00        3.75      1.35 o
   4   1  17        0.55        2.28      1.01 o
   5   1  17        0.21        2.43      1.19 o
  -7   2  17        0.76        1.31      1.08 o
  -6   2  17        0.22        1.37      2.10 o
  -5   2  17       10.83       10.99      0.83 o
  -4   2  17        1.41        4.13      1.16 o
  -3   2  17       15.35       13.67      1.18 o
  -2   2  17        2.00        5.78      1.50 o
  -1   2  17        4.65        7.86      1.56 o
   0   2  17       24.17       22.10      1.20 o
   1   2  17        0.23        3.32      1.64 o
   2   2  17        0.00        0.60      2.01 o
   3   2  17        4.34        3.35      1.84 o
   4   2  17        1.33        0.10      1.21 o
  -7   3  17       14.28       16.48      1.31 o
  -6   3  17       32.98       30.10      0.90 o
  -5   3  17       12.32       12.57      1.01 o
  -4   3  17        0.23        1.09      0.87 o
  -3   3  17        2.30        2.68      0.74 o
  -2   3  17        1.48       -0.60      0.84 o
  -1   3  17       16.90       16.51      1.41 o
   0   3  17        0.78        3.67      1.58 o
   1   3  17        0.58        0.65      2.46 o
   2   3  17       15.16       15.38      2.12 o
   3   3  17       20.83       19.78      2.10 o
   4   3  17        2.32        1.90      0.93 o
  -6   4  17        9.18        9.70      1.26 o
  -5   4  17        6.15       11.45      1.90 o
  -4   4  17       17.54       19.22      2.63 o
  -3   4  17        0.53        2.47      1.25 o
  -2   4  17        1.73        2.20      0.88 o
  -1   4  17       24.97       18.70      2.46 o
   0   4  17       19.87       19.38      1.65 o
   1   4  17        8.50        8.80      1.19 o
   2   4  17        1.37        0.06      2.41 o
   3   4  17        1.89        1.63      0.92 o
  -5   5  17       59.33       51.94      0.92 o
  -4   5  17        1.26        4.36      0.91 o
  -3   5  17        0.83        0.94      1.33 o
  -2   5  17        1.28        2.17      0.80 o
  -1   5  17        0.91        2.81      1.02 o
   0   5  17        3.68        3.24      1.33 o
   1   5  17        2.56        1.01      1.23 o
   2   5  17        0.17        1.14      1.09 o
  -3   6  17        0.01        1.87      1.11 o
  -2   6  17        3.87        8.09      1.08 o
  -1   6  17       19.58       19.04      1.43 o
   0   6  17        3.75        5.00      1.11 o
  -6   0  18        1.04        4.98      0.92 o
  -4   0  18       23.31       26.24      1.24 o
  -2   0  18        0.78        1.95      2.09 o
   0   0  18       30.19       31.49      2.14 o
   2   0  18        1.61        2.29      1.43 o
   4   0  18        7.34        7.62      1.51 o
  -6   1  18        4.52        4.85      0.73 o
  -5   1  18        0.74        0.04      0.82 o
  -4   1  18        3.06        8.50      1.33 o
  -3   1  18        0.70        3.32      0.87 o
  -2   1  18        0.18        3.90      1.04 o
  -1   1  18        1.87        1.33      1.79 o
   0   1  18       13.77       16.05      2.55 o
   1   1  18        0.28        2.42      1.86 o
   2   1  18        0.99        3.31      1.87 o
   3   1  18        0.40       -0.86      1.64 o
   4   1  18        1.86        1.16      2.13 o
  -6   2  18        3.08        7.01      1.01 o
  -5   2  18        4.16        5.01      0.65 o
  -4   2  18        7.96       10.72      1.16 o
  -3   2  18        1.88        6.91      1.30 o
  -2   2  18        5.32        7.25      0.75 o
  -1   2  18       37.70       35.57      1.09 o
   0   2  18       24.84       28.79      1.26 o
   1   2  18        3.24        3.65      1.20 o
   2   2  18        4.05       10.66      3.16 o
   3   2  18        0.34        1.75      2.91 o
  -5   3  18        1.51        0.96      0.76 o
  -4   3  18        0.36        1.71      1.14 o
  -3   3  18        0.00       -0.29      1.03 o
  -2   3  18        0.58        1.04      1.55 o
  -1   3  18        0.77        3.36      0.81 o
   0   3  18       20.79       22.00      1.02 o
   1   3  18        0.18        2.53      0.97 o
   2   3  18       14.75       16.33      1.27 o
   3   3  18        2.75        0.07      3.37 o
  -5   4  18        2.69        3.54      1.45 o
  -4   4  18        0.01        0.33      1.03 o
  -3   4  18        0.14        0.70      0.82 o
  -2   4  18       18.11       16.75      1.53 o
  -1   4  18        2.43        2.79      1.28 o
   0   4  18       10.13       12.63      1.19 o
   1   4  18        3.52        3.18      1.41 o
   2   4  18        0.91        2.29      2.43 o
  -3   5  18        0.39        0.97      1.04 o
  -2   5  18        0.09        1.20      0.76 o
  -1   5  18        0.13        1.02      1.30 o
   0   5  18        0.11        1.38      1.41 o
  -5   0  19        9.21       11.74      2.36 o
  -3   0  19        2.81        5.98      3.53 o
  -1   0  19        1.03       -0.90      0.95 o
   1   0  19        2.54        4.65      2.00 o
  -5   1  19        6.80       10.23      1.30 o
  -4   1  19        1.11        1.36      1.02 o
  -3   1  19        0.85        3.97      1.04 o
  -2   1  19        1.26        3.92      0.75 o
  -1   1  19        8.56        9.66      1.23 o
   0   1  19        4.13        5.84      1.75 o
   1   1  19       18.43       16.43      1.97 o
   2   1  19        0.35        1.38      2.23 o
  -5   2  19        3.55        4.99      1.99 o
  -4   2  19        0.77        3.26      1.28 o
  -3   2  19        0.21        2.66      0.70 o
  -2   2  19        3.80        3.67      1.89 o
  -1   2  19        0.66       -0.77      0.77 o
   0   2  19        4.93        9.09      1.00 o
   1   2  19        0.27        1.00      0.93 o
   2   2  19        0.20        0.22      2.02 o
  -4   3  19        6.74        6.87      0.82 o
  -3   3  19        0.17       -0.19      0.87 o
  -2   3  19        0.31        2.41      1.10 o
  -1   3  19        0.97        4.32      0.99 o
   0   3  19        1.92        2.31      1.85 o
   1   3  19        9.93        8.98      1.07 o
  -2   4  19        7.02       12.54      2.12 o
  -1   4  19        0.14       -1.50      1.50 o
  -2   0  20       12.09       20.81      0.95 o
  -3   1  20        0.25        0.21      0.73 o
  -2   1  20       10.28       14.74      2.10 o
  -1   1  20        6.12        6.77      1.08 o
 
